# Supplementary material for: Timely initiation of breastfeeding among women who gave birth by cesarean section in central Ethiopia, 2022: A cross-sectional study
Source: PLoS One. 2023 Sep 27;18(9):e0291983. doi: 10.1371/journal.pone.0291983 (PMC10529530; doi:10.1371/journal.pone.0291983)
Supplement: S1 Dataset — (XLSX) [file pone.0291983.s001.xlsx]

## Sheet: Sheet1
code	Age	Mother_edu_status	mothers_occupation	other_occupation	mothers_relig	others_m_religion	current_marital_s	others_marital_s	residence	size	husbands_edu_status	Heard_about_timely_intiation_of_BF	From_where_is_infor	where_they_inform	BF_experience	TIBF_is_important_for_newborn	Is_colostrum_helpful_for_your_newborn	Feed_colostrum_to_your_baby	reason_of_not_col_feed	Feed_other_than_Bmilk	Things_given_other_than_Bmilk	Para	Stillbirth_history	How_many_time	early_neonatal_loss	History_of_abortion	how_many_abortion	ANC_in_current_pregnancy	where_did_ANC_service	Number_of_ANC_visit	Counseling_about_TIBF_during_ANC	pregnancy_status	GA_at_birth	Labor_duration	Indication_of_CS_delivery	Types_cesarean_section	Type_of_anesthesia_given	Time_of_delivery	Time_taken_perform_CS	who_attended_CS_process	other_specify	post_CS_counseling_about_TIBF	Time_of_skin_to_skin_contact	Get_health_proffessionals_support_to_TIBF	obstetric_complications	Type_of_complications	obs_complications	Medical_complication	type_medical_complication
1	27	5	1	""	1	""	1	""	1	3	5	1	3	""	0	1	1	1	""	1	"Infant formula milk"	1	0	#NULL!	0	0	#NULL!	1	2	4	0	1	38	15	"APH"	2	1	1	45	2	""	0	2	0	0	#NULL!	""	0	#NULL!
2	32	3	5	""	3	""	1	""	1	4	3	1	4	""	1	1	1	1	""	0	""	2	0	#NULL!	0	0	#NULL!	1	2	4	1	1	38	9	"NRFHRP"	2	1	1	45	2	""	1	1	1	0	#NULL!	""	0	#NULL!
3	27	3	5	""	1	""	1	""	1	3	3	1	4	""	0	1	0	0	"It causes abdominal cramps"	1	"Infant formula milk"	1	0	#NULL!	0	0	#NULL!	1	2	3	0	1	38	15	"Failed induction of labor"	2	1	1	50	2	""	0	2	0	1	4	""	0	#NULL!
4	36	3	5	""	1	""	1	""	2	5	3	1	3	""	1	1	1	1	""	0	""	3	0	#NULL!	0	0	#NULL!	1	2	4	1	1	41	8	"Previous two CS scar"	1	1	1	45	1	""	1	1	1	0	#NULL!	""	0	#NULL!
5	26	3	5	""	1	""	1	""	1	4	5	1	3	""	1	1	1	1	""	0	""	2	0	#NULL!	0	0	#NULL!	1	2	4	0	1	39	13	"NRFHRP"	2	1	1	45	2	""	0	1	1	0	#NULL!	""	0	#NULL!
6	27	4	2	""	1	""	1	""	2	3	5	1	4	""	0	1	0	0	"It causes abdominal cramps"	0	""	1	0	#NULL!	0	0	#NULL!	1	1	4	1	1	41	16	"NRFHRP"	2	1	2	45	2	""	0	2	0	0	#NULL!	""	0	#NULL!
7	30	3	5	""	1	""	1	""	2	5	2	1	4	""	1	1	0	0	"It causes abdominal cramps"	0	""	3	0	#NULL!	0	0	#NULL!	1	2	4	0	1	42	15	"Fetal macrosomia"	2	1	2	45	2	""	0	1	0	1	4	""	0	#NULL!
8	27	3	5	""	1	""	1	""	1	4	4	1	4	""	1	1	0	0	"It causes abdominal cramps"	1	"Infant formula milk"	2	0	#NULL!	0	0	#NULL!	1	1	4	0	1	38	12	"Previous one CS scar"	2	1	1	50	2	""	0	2	0	0	#NULL!	""	0	#NULL!
9	28	3	4	""	1	""	1	""	2	4	4	1	3	""	1	1	1	1	""	0	""	2	0	#NULL!	0	0	#NULL!	1	2	4	0	1	40	8	"Previous one CS scar"	2	1	2	50	2	""	0	2	0	0	#NULL!	""	0	#NULL!
10	26	4	5	""	3	""	1	""	2	3	5	1	4	""	0	1	1	0	"CS procedure related pain"	0	""	1	0	#NULL!	0	0	#NULL!	1	1	3	0	1	38	16	"CPD"	2	1	1	60	2	""	0	2	0	0	#NULL!	""	0	#NULL!
11	34	5	2	""	1	""	1	""	1	5	5	1	3	""	1	1	1	1	""	0	""	3	0	#NULL!	0	1	1	1	2	4	1	1	39	16	"Previous two CS scar"	1	1	1	50	1	""	1	1	1	0	#NULL!	""	0	#NULL!
12	27	4	5	""	1	""	1	""	2	3	5	1	4	""	0	1	0	0	"It causes abdominal cramps"	0	""	1	0	#NULL!	0	0	#NULL!	1	1	3	0	1	39	15	"Fetal malpresentation"	2	1	1	45	2	""	0	2	0	0	#NULL!	""	0	#NULL!
13	34	3	5	""	1	""	1	""	1	6	4	1	3	""	1	1	1	0	"CS procedure related pain"	0	""	4	0	#NULL!	0	0	#NULL!	1	2	4	1	1	39	16	"Fetal malpresentation"	2	1	2	45	2	""	0	1	0	0	#NULL!	""	0	#NULL!
14	27	5	1	""	3	""	1	""	1	3	5	1	3	""	0	1	1	0	"CS procedure related pain"	0	""	1	0	#NULL!	0	0	#NULL!	1	2	4	0	1	36	16	"Fetal malpresentation"	2	1	1	45	2	""	0	2	0	0	#NULL!	""	0	#NULL!
15	25	3	5	""	1	""	1	""	1	3	3	1	3	""	0	1	1	1	""	0	""	1	0	#NULL!	0	0	#NULL!	1	2	4	1	1	38	16	"CPD"	2	1	2	45	2	""	0	1	1	1	4	""	0	#NULL!
16	32	3	5	""	1	""	1	""	1	6	4	1	4	""	1	1	1	1	""	0	""	4	0	#NULL!	0	0	#NULL!	1	1	2	1	1	39	16	"Previous one CS scar"	2	1	2	45	2	""	1	1	0	0	#NULL!	""	0	#NULL!
17	32	3	5	""	3	""	1	""	2	5	4	1	4	""	1	1	1	0	"CS procedure related pain"	0	""	3	1	2	0	0	#NULL!	1	2	3	0	1	39	16	"Fetal malpresentation"	2	1	1	45	2	""	1	2	1	0	#NULL!	""	0	#NULL!
18	28	3	5	""	3	""	1	""	2	4	4	1	4	""	1	1	0	0	"It causes abdominal cramps"	0	""	2	0	#NULL!	0	0	#NULL!	1	2	4	0	1	38	17	"Previous one CS scar"	2	1	1	45	2	""	1	2	1	0	#NULL!	""	0	#NULL!
19	30	3	4	""	2	""	1	""	1	4	4	1	3	""	1	1	1	0	"CS procedure related pain"	0	""	2	0	#NULL!	0	0	#NULL!	1	2	3	0	1	38	12	"Previous one CS scar"	2	1	2	45	3	""	0	2	0	0	#NULL!	""	0	#NULL!
20	29	4	5	""	1	""	1	""	1	4	5	1	3	""	1	1	1	0	"CS procedure related pain"	0	""	2	0	#NULL!	0	0	#NULL!	1	2	3	0	1	38	10	"NRFHRP"	2	1	2	50	3	""	0	2	0	0	#NULL!	""	0	#NULL!
21	33	3	4	""	3	""	1	""	1	4	4	1	3	""	1	1	1	0	"CS procedure related pain"	0	""	2	0	#NULL!	0	0	#NULL!	1	2	3	0	1	38	14	"NRFHRP"	2	1	1	50	3	""	0	2	0	0	#NULL!	""	0	#NULL!
22	27	3	4	""	2	""	1	""	2	3	4	1	4	""	0	1	1	0	"CS procedure related pain"	0	""	1	0	#NULL!	0	0	#NULL!	1	1	3	0	1	39	15	"NRFHRP"	2	1	1	50	3	""	0	2	0	0	#NULL!	""	0	#NULL!
23	30	3	4	""	1	""	1	""	2	3	4	1	4	""	0	1	1	0	"CS procedure related pain"	0	""	1	0	#NULL!	0	0	#NULL!	1	1	3	0	1	36	15	"Fetal malpresentation"	2	1	1	45	3	""	1	2	1	0	#NULL!	""	0	#NULL!
24	30	3	4	""	2	""	1	""	2	3	4	1	4	""	0	1	1	0	"CS procedure related pain"	0	""	1	0	#NULL!	0	0	#NULL!	1	1	3	0	1	39	16	"CPD"	2	1	1	45	3	""	0	2	0	0	#NULL!	""	0	#NULL!
25	30	3	5	""	2	""	1	""	2	3	4	1	4	""	0	1	1	0	"CS procedure related pain"	0	""	1	0	#NULL!	0	0	#NULL!	1	1	3	0	1	39	14	"CPD"	2	1	2	45	3	""	0	2	0	0	#NULL!	""	0	#NULL!
26	33	5	1	""	2	""	1	""	1	4	5	1	3	""	1	1	1	1	""	0	""	2	0	#NULL!	0	0	#NULL!	1	2	4	1	1	39	10	"NRFHRP"	2	1	1	45	3	""	0	2	0	0	#NULL!	""	0	#NULL!
27	29	3	5	""	2	""	1	""	2	3	3	1	4	""	0	1	1	0	"CS procedure related pain"	0	""	1	0	#NULL!	0	0	#NULL!	1	1	3	0	1	38	11	"Sever oligohydraminosis"	2	1	2	45	3	""	1	2	1	0	#NULL!	""	0	#NULL!
28	27	3	5	""	1	""	1	""	2	4	5	1	4	""	1	1	1	0	"CS procedure related pain"	0	""	2	0	#NULL!	0	0	#NULL!	1	1	3	0	1	38	10	"Previous one CS scar"	2	1	1	50	3	""	1	2	0	0	#NULL!	""	0	#NULL!
29	31	3	5	""	1	""	1	""	2	4	3	1	4	""	1	1	1	0	"CS procedure related pain"	0	""	2	0	#NULL!	0	0	#NULL!	1	1	3	0	1	39	10	"Transeverse lie"	2	1	1	50	3	""	0	2	0	1	4	""	0	#NULL!
30	30	5	1	""	2	""	1	""	1	3	5	1	3	""	0	1	1	1	""	0	""	1	0	#NULL!	0	0	#NULL!	1	2	4	1	1	39	8	"CPD"	2	1	2	45	3	""	1	1	1	0	#NULL!	""	0	#NULL!
31	33	5	1	""	1	""	1	""	1	4	5	1	3	""	1	1	1	1	""	0	""	2	0	#NULL!	0	0	#NULL!	1	2	4	1	1	38	8	"Previous one CS scar"	2	1	1	50	3	""	1	2	0	0	#NULL!	""	0	#NULL!
32	28	3	5	""	2	""	1	""	2	3	4	1	3	""	0	1	1	0	"CS procedure related pain"	0	""	1	0	#NULL!	0	0	#NULL!	1	1	3	1	1	39	11	"Fetal macrosomia"	2	1	1	45	3	""	1	2	0	0	#NULL!	""	0	#NULL!
33	27	3	4	""	2	""	1	""	1	3	5	1	4	""	0	1	1	0	"CS procedure related pain"	0	""	1	0	#NULL!	0	0	#NULL!	1	2	3	0	1	38	8	"Failed induction of labor"	2	1	2	45	3	""	1	2	0	0	#NULL!	""	0	#NULL!
34	29	4	5	""	2	""	1	""	2	5	5	1	4	""	1	1	1	0	"CS procedure related pain"	0	""	3	0	#NULL!	0	0	#NULL!	1	2	4	0	1	38	8	"Fetal malpresentation"	2	1	2	45	3	""	0	2	0	0	#NULL!	""	0	#NULL!
35	32	3	4	""	2	""	1	""	2	3	4	1	4	""	0	1	1	0	"CS procedure related pain"	0	""	1	0	#NULL!	0	0	#NULL!	1	1	3	0	1	39	10	"NRFHRP"	2	1	1	45	3	""	1	2	1	0	#NULL!	""	0	#NULL!
36	31	3	5	""	1	""	1	""	2	4	3	1	4	""	1	1	1	1	""	0	""	2	0	#NULL!	0	0	#NULL!	1	2	4	1	1	38	8	"Previous one CS scar"	2	1	2	45	2	""	1	1	0	0	#NULL!	""	0	#NULL!
37	32	3	5	""	1	""	1	""	2	3	4	1	4	""	0	1	1	0	"CS procedure related pain"	0	""	1	0	#NULL!	0	0	#NULL!	1	2	4	1	1	39	10	"NRFHRP"	2	1	1	45	2	""	0	2	0	1	4	""	0	#NULL!
39	31	3	5	""	1	""	1	""	2	6	3	1	4	""	1	1	0	0	"It causes abdominal cramps"	0	""	4	0	#NULL!	0	0	#NULL!	1	1	3	0	1	38	10	"CPD"	2	1	1	45	3	""	0	2	0	0	#NULL!	""	0	#NULL!
40	34	3	5	""	2	""	1	""	1	4	4	1	4	""	1	1	1	0	"CS procedure related pain"	0	""	2	0	#NULL!	0	0	#NULL!	1	2	4	0	1	39	12	"Failed induction of labor"	2	1	1	50	3	""	1	2	0	0	#NULL!	""	0	#NULL!
41	32	4	4	""	1	""	1	""	1	4	4	1	3	""	1	1	1	1	""	0	""	2	0	#NULL!	0	0	#NULL!	1	2	4	1	1	38	14	"Fetal malpresentation"	2	1	1	45	3	""	0	1	1	0	#NULL!	""	0	#NULL!
42	36	3	5	""	1	""	1	""	2	6	4	1	4	""	1	1	1	0	"CS procedure related pain"	0	""	4	0	#NULL!	0	0	#NULL!	1	2	4	0	1	38	14	"Previous three CS scar"	1	1	1	50	2	""	1	2	1	0	#NULL!	""	0	#NULL!
43	27	4	4	""	1	""	1	""	2	4	5	1	3	""	1	1	1	1	""	0	""	2	0	#NULL!	0	0	#NULL!	1	1	4	1	1	39	12	"CPD"	2	1	2	50	2	""	1	1	1	1	4	""	0	#NULL!
44	27	4	4	""	2	""	1	""	2	3	5	1	3	""	0	1	1	1	""	0	""	1	0	#NULL!	0	0	#NULL!	1	2	4	1	1	38	12	"Fetal macrosomia"	2	1	2	45	2	""	1	1	1	0	#NULL!	""	0	#NULL!
45	27	3	4	""	1	""	1	""	1	3	4	1	4	""	1	1	1	1	""	0	""	2	0	#NULL!	0	0	#NULL!	1	2	4	1	1	39	12	"NRFHRP"	2	1	2	45	2	""	1	1	1	0	#NULL!	""	0	#NULL!
46	32	3	5	""	2	""	1	""	2	8	4	1	4	""	1	1	1	0	"CS procedure related pain"	0	""	6	0	#NULL!	0	0	#NULL!	1	1	3	0	1	38	10	"Previous two CS scar"	1	1	2	50	1	""	0	2	0	0	#NULL!	""	0	#NULL!
47	26	3	4	""	1	""	1	""	1	3	4	1	3	""	0	1	1	0	"CS procedure related pain"	1	"Infant formula milk"	1	0	#NULL!	0	0	#NULL!	1	2	4	0	1	38	14	"Fetal malpresentation"	2	1	2	50	2	""	1	2	0	0	#NULL!	""	0	#NULL!
48	28	4	4	""	1	""	1	""	2	3	4	1	4	""	0	1	1	0	"CS procedure related pain"	0	""	1	0	#NULL!	0	0	#NULL!	1	2	3	0	1	38	14	"NRFHRP"	2	1	1	45	2	""	0	2	0	0	#NULL!	""	0	#NULL!
49	29	5	1	""	1	""	1	""	1	4	5	1	3	""	1	1	1	1	""	0	""	2	0	#NULL!	0	0	#NULL!	1	2	4	1	1	39	12	"NRFHRP"	2	1	1	45	2	""	1	1	1	0	#NULL!	""	0	#NULL!
50	31	3	4	""	2	""	1	""	1	4	4	1	3	""	1	1	1	0	"CS procedure related pain"	0	""	2	0	#NULL!	0	0	#NULL!	1	2	3	0	1	38	10	"CPD"	2	1	1	45	2	""	0	2	0	0	#NULL!	""	0	#NULL!
51	32	3	4	""	1	""	1	""	2	4	4	1	4	""	1	1	1	0	"CS procedure related pain"	0	""	2	0	#NULL!	0	0	#NULL!	1	2	3	0	1	39	12	"NRFHRP"	2	1	2	45	3	""	0	2	0	0	#NULL!	""	0	#NULL!
52	25	3	5	""	1	""	1	""	1	3	3	1	4	""	0	1	1	0	"CS procedure related pain"	0	""	1	0	#NULL!	0	0	#NULL!	1	2	3	0	1	38	10	"Cervical arrest secondary to poor contraction"	2	1	1	45	2	""	0	2	0	0	#NULL!	""	0	#NULL!
53	22	4	4	""	1	""	1	""	2	3	3	1	4	""	0	1	1	0	"CS procedure related pain"	0	""	1	0	#NULL!	0	0	#NULL!	1	2	2	0	1	39	10	"CPD"	2	1	1	50	2	""	0	2	0	0	#NULL!	""	0	#NULL!
54	30	5	1	""	2	""	1	""	1	4	5	1	3	""	1	1	1	1	""	0	""	2	0	#NULL!	0	0	#NULL!	1	1	4	1	1	39	12	"Previous two CS scar"	1	1	1	50	1	""	1	1	1	0	#NULL!	""	0	#NULL!
56	25	3	5	""	1	""	1	""	1	5	5	1	3	""	1	1	1	0	"CS procedure related pain"	1	"Infant formula milk"	3	0	#NULL!	0	0	#NULL!	1	2	3	0	1	39	12	"Previous one CS scar"	2	1	1	50	1	""	1	2	0	0	#NULL!	""	0	#NULL!
57	20	3	6	"Student"	2	""	1	""	1	3	5	1	3	""	0	1	1	0	"CS procedure related pain"	0	""	1	0	#NULL!	0	0	#NULL!	1	2	2	0	1	38	18	"Failed induction of labor"	2	1	2	45	2	""	0	2	0	0	#NULL!	""	0	#NULL!
58	26	5	1	""	1	""	1	""	1	3	5	1	3	""	0	1	1	0	"CS procedure related pain"	0	""	1	0	#NULL!	0	0	#NULL!	1	2	3	0	1	41	18	"Fetal malpresentation"	2	1	1	45	1	""	1	2	0	0	#NULL!	""	0	#NULL!
59	33	4	5	""	1	""	1	""	1	3	5	1	4	""	0	1	1	0	"CS procedure related pain"	0	""	1	0	#NULL!	0	0	#NULL!	1	2	3	0	1	38	16	"NRFHRP"	2	1	1	50	2	""	0	2	0	0	#NULL!	""	0	#NULL!
60	19	3	5	""	1	""	1	""	1	3	5	1	3	""	0	1	1	0	"CS procedure related pain"	0	""	1	0	#NULL!	0	0	#NULL!	1	2	3	0	1	39	18	"CPD"	2	1	1	45	1	""	1	2	0	0	#NULL!	""	0	#NULL!
61	35	2	5	""	3	""	1	""	2	7	2	1	4	""	1	1	1	0	"CS procedure related pain"	0	""	5	0	#NULL!	0	0	#NULL!	1	1	4	0	1	39	8	"NRFHRP"	2	1	1	45	2	""	1	2	0	0	#NULL!	""	0	#NULL!
63	37	5	1	""	2	""	1	""	1	5	5	1	3	""	1	1	1	1	""	0	""	3	0	#NULL!	0	0	#NULL!	1	2	5	1	1	39	9	"Previous three CS scar"	1	1	1	50	1	""	1	1	1	0	#NULL!	""	0	#NULL!
64	35	5	1	""	1	""	1	""	1	6	5	1	3	""	1	1	1	1	""	0	""	4	0	#NULL!	0	0	#NULL!	1	2	4	1	1	41	7	"Previous one CS scar"	1	1	1	50	1	""	1	1	1	0	#NULL!	""	0	#NULL!
65	29	4	4	""	2	""	1	""	1	4	5	1	3	""	1	1	1	1	""	0	""	2	0	#NULL!	0	0	#NULL!	1	2	4	1	1	41	6	"Previous one CS scar"	1	1	1	50	1	""	1	1	1	0	#NULL!	""	0	#NULL!
66	30	3	5	""	1	""	1	""	2	3	4	1	4	""	0	1	1	0	"CS procedure related pain"	1	"Infant formula milk"	1	0	#NULL!	0	0	#NULL!	1	2	3	0	1	39	14	"NRFHRP"	2	1	1	45	2	""	0	2	0	0	#NULL!	""	0	#NULL!
67	33	4	5	""	2	""	1	""	1	8	4	1	4	""	1	1	1	0	"CS procedure related pain"	0	""	4	0	#NULL!	0	0	#NULL!	1	2	3	0	1	39	7	"Previous one CS scar"	2	1	2	45	2	""	0	2	0	0	#NULL!	""	0	#NULL!
68	27	4	4	""	1	""	1	""	1	3	4	1	3	""	0	1	1	1	""	0	""	1	0	#NULL!	0	0	#NULL!	1	2	4	1	1	39	14	"NRFHRP"	2	1	2	45	1	""	1	1	1	0	#NULL!	""	0	#NULL!
69	31	3	5	""	2	""	1	""	1	4	3	1	3	""	1	1	1	0	"CS procedure related pain"	0	""	2	0	#NULL!	0	0	#NULL!	1	2	3	0	1	40	12	"Previous one CS scar"	2	1	2	50	2	""	0	2	0	0	#NULL!	""	0	#NULL!
70	29	4	5	""	3	""	1	""	1	6	3	1	4	""	1	1	1	0	"CS procedure related pain"	1	"Infant formula milk"	4	0	#NULL!	0	0	#NULL!	1	2	3	0	1	38	6	"NRFHRP"	2	1	2	50	2	""	0	2	0	0	#NULL!	""	0	#NULL!
71	31	3	5	""	1	""	1	""	2	4	3	1	3	""	1	1	1	0	"CS procedure related pain"	0	""	2	0	#NULL!	0	0	#NULL!	1	2	3	1	1	39	12	"Fetal malpresentation"	2	1	1	45	2	""	1	2	0	0	#NULL!	""	0	#NULL!
72	33	3	5	""	2	""	1	""	2	5	3	1	4	""	1	1	1	0	"CS procedure related pain"	0	""	3	0	#NULL!	0	0	#NULL!	1	2	3	0	1	39	10	"NRFHRP"	2	1	2	45	2	""	0	2	0	0	#NULL!	""	0	#NULL!
73	28	4	5	""	2	""	1	""	1	3	5	1	3	""	0	1	1	1	""	0	""	1	0	#NULL!	0	0	#NULL!	1	2	4	1	1	39	10	"NRFHRP"	2	1	1	45	2	""	1	1	1	0	#NULL!	""	0	#NULL!
74	33	3	4	""	1	""	1	""	1	5	4	1	3	""	1	1	1	1	""	0	""	3	0	#NULL!	0	0	#NULL!	1	2	4	1	1	38	8	"CPD"	2	1	1	45	2	""	1	1	1	0	#NULL!	""	0	#NULL!
75	31	4	4	""	1	""	1	""	1	4	5	1	3	""	1	1	1	1	""	0	""	2	0	#NULL!	0	0	#NULL!	1	2	4	1	1	40	10	"Previous one CS scar"	2	1	1	50	1	""	1	1	1	0	#NULL!	""	0	#NULL!
76	30	3	5	""	2	""	1	""	2	4	3	1	4	""	1	1	1	0	"CS procedure related pain"	1	"Infant formula milk"	2	0	#NULL!	0	0	#NULL!	1	1	3	1	1	40	9	"NRFHRP"	2	1	1	45	2	""	0	2	0	0	#NULL!	""	0	#NULL!
77	33	2	5	""	2	""	1	""	2	5	3	1	4	""	1	1	1	0	"CS procedure related pain"	1	"Infant formula milk"	3	0	#NULL!	0	0	#NULL!	1	1	3	1	1	39	8	"Previous one CS scar"	2	1	2	45	2	""	0	2	0	0	#NULL!	""	0	#NULL!
78	29	5	1	""	1	""	1	""	1	4	5	1	3	""	1	1	1	1	""	0	""	2	0	#NULL!	0	0	#NULL!	1	2	5	1	1	41	8	"NRFHRP"	2	1	1	45	2	""	1	1	1	0	#NULL!	""	0	#NULL!
79	31	4	4	""	2	""	1	""	1	5	5	1	3	""	1	1	1	0	"CS procedure related pain"	0	""	3	0	#NULL!	0	0	#NULL!	1	1	3	0	1	38	7	"APH"	2	1	1	45	2	""	1	2	1	1	3	""	0	#NULL!
80	35	4	5	""	1	""	1	""	1	6	5	1	3	""	1	1	1	1	""	0	""	4	0	#NULL!	0	0	#NULL!	1	2	5	1	1	40	8	"Previous two CS scar"	1	1	1	50	1	""	1	1	1	0	#NULL!	""	0	#NULL!
81	33	3	5	""	3	""	1	""	2	5	5	1	4	""	1	1	1	0	"CS procedure related pain"	0	""	3	0	#NULL!	0	0	#NULL!	1	1	3	0	1	39	7	"NRFHRP"	2	1	1	45	2	""	0	2	0	0	#NULL!	""	0	#NULL!
82	29	4	4	""	1	""	1	""	1	4	5	1	3	""	1	1	1	1	""	0	""	2	0	#NULL!	0	0	#NULL!	1	2	4	1	1	41	8	"Fetal malpresentation"	2	1	1	45	2	""	1	1	1	0	#NULL!	""	0	#NULL!
83	33	3	5	""	2	""	1	""	2	3	5	1	4	""	0	1	1	0	"CS procedure related pain"	0	""	1	0	#NULL!	0	0	#NULL!	1	1	3	0	1	39	12	"CPD"	2	1	2	45	2	""	0	1	0	0	#NULL!	""	0	#NULL!
84	29	4	5	""	3	""	1	""	2	3	5	1	3	""	0	1	1	0	"CS procedure related pain"	0	""	1	0	#NULL!	0	0	#NULL!	1	1	3	1	1	39	10	"NRFHRP"	2	1	1	45	2	""	0	1	1	0	#NULL!	""	0	#NULL!
85	34	3	5	""	1	""	1	""	2	5	5	1	3	""	1	1	1	0	"CS procedure related pain"	0	""	3	0	#NULL!	0	0	#NULL!	1	1	4	0	1	39	8	"Previous one CS scar"	2	1	1	50	2	""	1	2	0	0	#NULL!	""	0	#NULL!
86	34	4	4	""	2	""	1	""	1	4	5	1	3	""	1	1	1	1	""	0	""	2	0	#NULL!	0	0	#NULL!	1	2	3	1	1	40	8	"Fetal malpresentation"	2	1	1	45	3	""	1	2	0	0	#NULL!	""	0	#NULL!
87	31	5	1	""	1	""	1	""	1	5	5	1	3	""	1	1	1	1	""	0	""	3	0	#NULL!	0	0	#NULL!	1	2	5	1	1	40	4	"Previous two CS scar"	1	1	1	50	1	""	1	1	1	0	#NULL!	""	0	#NULL!
88	27	3	5	""	2	""	1	""	1	3	5	1	3	""	0	1	1	0	"CS procedure related pain"	1	"Infant formula milk"	1	0	#NULL!	0	0	#NULL!	1	2	4	0	1	38	10	"CPD"	2	1	1	45	2	""	1	2	0	0	#NULL!	""	0	#NULL!
89	32	4	4	""	2	""	1	""	1	4	5	1	3	""	1	1	1	1	""	0	""	2	0	#NULL!	0	0	#NULL!	1	2	4	1	1	39	8	"NRFHRP"	2	1	1	50	2	""	1	1	1	0	#NULL!	""	0	#NULL!
90	29	5	1	""	1	""	1	""	1	4	5	1	3	""	1	1	1	1	""	0	""	2	0	#NULL!	0	0	#NULL!	1	2	3	1	1	39	8	"Fetal malpresentation"	2	1	1	45	2	""	1	1	1	0	#NULL!	""	0	#NULL!
91	31	4	4	""	2	""	1	""	1	5	5	1	3	""	1	1	1	0	"CS procedure related pain"	0	""	3	0	#NULL!	0	0	#NULL!	1	2	3	0	1	40	6	"Previous one CS scar"	2	1	1	50	2	""	0	2	0	0	#NULL!	""	0	#NULL!
92	27	4	4	""	2	""	1	""	2	5	5	1	3	""	1	1	1	1	""	0	""	3	0	#NULL!	0	0	#NULL!	1	2	3	1	1	40	8	"Previous one CS scar"	2	1	2	45	2	""	1	1	1	0	#NULL!	""	0	#NULL!
93	34	3	4	""	1	""	1	""	1	6	4	1	3	""	1	1	1	1	""	0	""	4	0	#NULL!	0	0	#NULL!	1	2	4	1	1	39	8	"NRFHRP"	2	1	1	45	2	""	0	2	0	0	#NULL!	""	0	#NULL!
94	34	3	5	""	2	""	1	""	2	6	4	1	4	""	1	1	1	0	"CS procedure related pain"	0	""	4	0	#NULL!	0	0	#NULL!	1	1	2	0	1	39	6	"NRFHRP"	2	1	1	45	2	""	0	1	1	0	#NULL!	""	0	#NULL!
95	30	5	1	""	1	""	1	""	2	4	5	1	3	""	1	1	1	0	"CS procedure related pain"	0	""	2	0	#NULL!	0	0	#NULL!	1	1	3	0	1	39	8	"Previous one CS scar"	2	1	2	45	2	""	0	1	0	0	#NULL!	""	0	#NULL!
96	35	4	5	""	1	""	1	""	2	5	4	1	3	""	1	1	1	0	"CS procedure related pain"	1	"Infant formula milk"	3	0	#NULL!	0	0	#NULL!	1	1	3	0	1	40	7	"NRFHRP"	2	1	1	45	2	""	0	2	0	0	#NULL!	""	0	#NULL!
97	27	5	1	""	2	""	1	""	1	3	5	1	4	""	0	1	1	0	"CS procedure related pain"	1	"Infant formula milk"	1	0	#NULL!	0	0	#NULL!	1	2	3	0	1	39	14	"CPD"	2	1	2	45	2	""	0	2	0	0	#NULL!	""	0	#NULL!
98	34	4	4	""	1	""	1	""	1	5	5	1	3	""	1	1	1	1	""	0	""	3	0	#NULL!	0	0	#NULL!	1	2	5	1	1	40	8	"Previous one CS scar"	2	1	1	50	1	""	1	1	1	1	4	""	0	#NULL!
99	29	3	5	""	1	""	1	""	2	4	5	1	3	""	1	1	1	0	"CS procedure related pain"	0	""	2	0	#NULL!	0	0	#NULL!	1	2	4	0	1	38	7	"Fetal malpresentation"	2	1	2	45	1	""	0	1	0	0	#NULL!	""	0	#NULL!
100	30	4	4	""	2	""	1	""	1	5	5	1	3	""	1	1	1	1	""	0	""	3	0	#NULL!	0	0	#NULL!	1	1	4	1	1	39	6	"Fetal malpresentation"	2	1	1	50	2	""	1	1	1	0	#NULL!	""	0	#NULL!
101	28	4	4	""	2	""	1	""	1	3	5	1	3	""	0	1	1	0	"CS procedure related pain"	1	"Infant formula milk"	1	0	#NULL!	0	0	#NULL!	1	2	3	0	1	39	12	"CPD"	2	1	2	45	1	""	0	1	1	0	#NULL!	""	0	#NULL!
102	32	4	5	""	1	""	1	""	1	3	5	1	4	""	0	1	1	0	"CS procedure related pain"	1	"Infant formula milk"	1	0	#NULL!	0	0	#NULL!	1	2	4	0	1	39	16	"NRFHRP"	2	1	2	45	2	""	0	2	0	0	#NULL!	""	0	#NULL!
103	26	3	5	""	2	""	1	""	1	3	3	1	4	""	0	1	0	0	"It causes abdominal cramps"	0	""	1	0	#NULL!	0	0	#NULL!	1	2	3	0	1	39	6	"APH"	2	1	1	45	1	""	0	1	0	1	3	""	0	#NULL!
104	28	5	1	""	1	""	1	""	2	5	5	1	3	""	1	1	1	1	""	0	""	3	0	#NULL!	0	0	#NULL!	1	2	4	1	1	39	8	"Previous one CS scar"	2	1	1	45	2	""	1	1	0	0	#NULL!	""	0	#NULL!
105	22	4	5	""	1	""	1	""	2	3	5	1	4	""	0	1	1	1	""	0	""	1	0	#NULL!	0	0	#NULL!	1	2	4	1	1	37	10	"CPD"	2	1	1	45	2	""	1	1	1	0	#NULL!	""	0	#NULL!
106	20	3	5	""	1	""	1	""	1	3	5	1	3	""	0	1	1	1	""	0	""	1	0	#NULL!	0	0	#NULL!	1	2	3	1	1	38	16	"Fetal malpresentation"	2	1	1	45	1	""	1	1	1	0	#NULL!	""	0	#NULL!
107	23	5	1	""	1	""	1	""	1	3	5	1	3	""	0	1	1	1	""	0	""	1	0	#NULL!	0	0	#NULL!	1	2	4	1	1	40	15	"Fetal malpresentation"	2	1	1	45	1	""	1	1	1	0	#NULL!	""	0	#NULL!
108	26	4	4	""	1	""	1	""	1	3	4	1	3	""	0	1	1	0	"CS procedure related pain"	0	""	1	0	#NULL!	0	0	#NULL!	1	2	4	0	1	41	16	"CPD"	2	1	2	50	2	""	0	2	0	0	#NULL!	""	0	#NULL!
109	21	3	5	""	2	""	1	""	1	3	4	1	3	""	0	1	1	0	"CS procedure related pain"	1	"Infant formula milk"	1	0	#NULL!	0	0	#NULL!	1	1	2	0	1	39	18	"Failed induction of labor"	2	1	2	45	2	""	1	2	0	0	#NULL!	""	0	#NULL!
110	28	3	5	""	3	""	1	""	1	5	3	1	3	""	1	1	1	1	""	0	""	3	0	#NULL!	0	0	#NULL!	1	2	4	1	1	39	14	"Previous one CS scar"	2	1	1	50	1	""	1	1	1	0	#NULL!	""	0	#NULL!
111	32	2	4	""	1	""	1	""	1	4	3	1	3	""	1	1	1	0	"CS procedure related pain"	0	""	2	0	#NULL!	0	0	#NULL!	1	2	4	0	1	38	14	"Fetal macrosomia"	2	1	1	45	2	""	0	2	0	0	#NULL!	""	0	#NULL!
112	25	4	1	""	3	""	1	""	1	4	5	1	3	""	1	1	1	1	""	0	""	2	0	#NULL!	0	0	#NULL!	1	2	5	1	1	40	16	"NRFHRP"	2	1	2	45	2	""	1	1	1	0	#NULL!	""	0	#NULL!
113	34	4	1	""	2	""	1	""	1	4	5	1	3	""	1	1	1	1	""	0	""	2	0	#NULL!	0	0	#NULL!	1	2	4	1	1	39	8	"Previous two CS scar"	2	1	1	45	1	""	1	1	1	0	#NULL!	""	0	#NULL!
114	27	4	5	""	2	""	1	""	1	3	5	1	3	""	0	1	1	0	"CS procedure related pain"	1	"Infant formula milk"	1	0	#NULL!	0	0	#NULL!	1	2	4	0	1	40	16	"CPD"	2	1	2	45	1	""	0	2	1	0	#NULL!	""	0	#NULL!
115	19	4	1	""	1	""	1	""	1	3	5	1	3	""	0	1	1	0	"CS procedure related pain"	1	"Infant formula milk"	1	0	#NULL!	0	0	#NULL!	1	2	3	0	1	39	14	"NRFHRP"	2	1	1	50	2	""	0	1	1	0	#NULL!	""	0	#NULL!
117	30	3	5	""	1	""	1	""	1	4	5	1	3	""	1	1	1	0	"CS procedure related pain"	0	""	4	0	#NULL!	0	0	#NULL!	1	1	4	0	1	41	10	"Fetal malpresentation"	2	1	2	45	2	""	0	1	0	0	#NULL!	""	0	#NULL!
118	19	3	5	""	1	""	1	""	1	3	5	1	3	""	0	1	1	0	"CS procedure related pain"	0	""	1	0	#NULL!	0	0	#NULL!	1	2	4	0	1	39	15	"NRFHRP"	2	1	2	45	2	""	0	2	0	0	#NULL!	""	0	#NULL!
119	27	4	4	""	2	""	1	""	2	5	5	1	3	""	1	1	1	1	""	0	""	3	0	#NULL!	0	0	#NULL!	1	1	4	0	1	39	7	"Previous one CS scar"	2	1	1	50	2	""	0	1	1	0	#NULL!	""	0	#NULL!
120	35	5	1	""	2	""	1	""	1	5	5	1	3	""	1	1	1	1	""	0	""	3	0	#NULL!	0	0	#NULL!	1	2	4	1	1	39	8	"NRFHRP"	2	1	1	45	2	""	0	1	1	0	#NULL!	""	0	#NULL!
121	27	4	4	""	1	""	1	""	1	3	4	1	3	""	0	1	1	1	""	0	""	1	0	#NULL!	0	0	#NULL!	1	2	3	1	1	39	12	"Fetal malpresentation"	2	1	1	45	1	""	1	1	1	0	#NULL!	""	0	#NULL!
122	20	3	5	""	1	""	1	""	1	3	4	1	3	""	0	1	1	1	""	0	""	1	0	#NULL!	0	0	#NULL!	1	1	4	1	1	38	6	"NRFHRP"	2	1	1	45	2	""	1	1	0	0	#NULL!	""	0	#NULL!
123	28	4	5	""	1	""	1	""	1	4	5	1	3	""	1	1	1	1	""	0	""	2	0	#NULL!	0	0	#NULL!	1	2	4	1	1	40	8	"Previous one CS scar"	2	1	2	45	1	""	1	1	1	0	#NULL!	""	0	#NULL!
124	34	4	4	""	1	""	1	""	1	4	5	1	3	""	1	1	1	0	"CS procedure related pain"	0	""	2	0	#NULL!	0	0	#NULL!	1	1	3	0	1	38	7	"CPD"	2	1	1	45	3	""	0	2	0	0	#NULL!	""	0	#NULL!
125	24	3	5	""	2	""	1	""	2	3	4	1	4	""	0	1	1	0	"CS procedure related pain"	1	"Infant formula milk"	1	0	#NULL!	0	0	#NULL!	1	1	2	0	1	41	10	"NRFHRP"	2	1	2	45	3	""	0	2	0	0	#NULL!	""	0	#NULL!
126	23	3	4	""	2	""	1	""	2	3	3	1	4	""	0	1	1	0	"CS procedure related pain"	1	"Infant formula milk"	1	0	#NULL!	0	0	#NULL!	1	1	3	1	1	39	12	"Fetal malpresentation"	2	1	1	45	3	""	0	2	0	1	4	""	0	#NULL!
127	30	4	4	""	2	""	1	""	2	5	5	1	4	""	1	1	1	1	""	0	""	3	0	#NULL!	0	0	#NULL!	1	2	4	0	1	38	8	"Previous one CS scar"	2	1	1	50	1	""	0	2	0	0	#NULL!	""	0	#NULL!
128	22	3	5	""	2	""	1	""	2	3	5	1	4	""	0	1	1	1	""	0	""	1	0	#NULL!	0	0	#NULL!	1	2	3	0	1	39	12	"Fetal macrosomia"	2	1	2	45	3	""	0	1	1	0	#NULL!	""	0	#NULL!
129	34	4	5	""	1	""	1	""	2	6	5	1	3	""	1	1	1	1	""	0	""	4	0	#NULL!	0	0	#NULL!	1	1	4	1	1	38	7	"Previous two CS scar"	1	1	1	50	1	""	0	1	0	0	#NULL!	""	0	#NULL!
130	37	3	5	""	2	""	1	""	1	5	5	1	4	""	1	1	1	1	""	0	""	3	0	#NULL!	0	0	#NULL!	1	2	3	0	1	41	8	"NRFHRP"	2	1	2	45	3	""	0	1	0	0	#NULL!	""	0	#NULL!
131	28	2	5	""	2	""	1	""	2	4	2	1	4	""	1	1	1	0	"CS procedure related pain"	0	""	2	0	#NULL!	0	0	#NULL!	1	1	2	0	1	39	13	"NRFHRP"	2	1	1	45	3	""	0	2	0	0	#NULL!	""	0	#NULL!
132	33	2	5	""	1	""	1	""	2	4	4	1	4	""	1	1	1	0	"CS procedure related pain"	1	"Infant formula milk"	2	0	#NULL!	0	0	#NULL!	1	1	4	1	1	40	12	"Previous one CS scar"	2	1	1	50	3	""	0	2	0	0	#NULL!	""	0	#NULL!
133	27	3	5	""	2	""	1	""	1	4	2	1	3	""	1	1	1	0	"CS procedure related pain"	0	""	2	0	#NULL!	0	0	#NULL!	1	1	3	0	1	38	11	"Fetal macrosomia"	2	1	1	45	3	""	0	1	0	0	#NULL!	""	0	#NULL!
134	35	5	1	""	2	""	1	""	1	3	5	1	3	""	0	1	1	1	""	0	""	1	0	#NULL!	0	0	#NULL!	1	2	5	1	1	39	14	"NRFHRP"	2	1	1	45	3	""	0	1	1	0	#NULL!	""	0	#NULL!
135	28	2	5	""	1	""	1	""	2	3	5	1	3	""	0	1	1	0	"CS procedure related pain"	1	"Infant formula milk"	1	0	#NULL!	0	0	#NULL!	1	1	4	0	1	41	10	"Fetal macrosomia"	2	1	1	45	1	""	0	1	1	0	#NULL!	""	0	#NULL!
136	26	3	4	""	1	""	1	""	2	6	3	1	3	""	1	1	1	1	""	0	""	4	0	#NULL!	0	0	#NULL!	1	2	3	1	1	41	8	"NRFHRP"	2	1	1	45	3	""	1	1	1	0	#NULL!	""	0	#NULL!
137	26	3	5	""	1	""	1	""	2	7	3	1	3	""	1	1	1	1	""	0	""	5	0	#NULL!	0	0	#NULL!	1	1	4	0	1	39	14	"Fetal malpresentation"	2	1	2	50	3	""	0	2	0	1	4	""	0	#NULL!
138	25	3	5	""	1	""	1	""	2	5	3	1	3	""	1	1	1	1	""	0	""	3	0	#NULL!	0	0	#NULL!	1	1	4	1	1	38	7	"NRFHRP"	2	1	1	45	3	""	1	1	1	0	#NULL!	""	0	#NULL!
139	32	5	1	""	1	""	1	""	1	4	5	1	3	""	1	1	1	1	""	0	""	2	0	#NULL!	0	0	#NULL!	1	2	4	1	1	39	8	"NRFHRP"	2	1	1	45	3	""	1	1	1	1	4	""	0	#NULL!
140	22	3	5	""	1	""	1	""	1	3	5	1	2	""	0	1	1	0	"CS procedure related pain"	0	""	1	0	#NULL!	0	0	#NULL!	1	1	2	0	1	39	14	"Fetal macrosomia"	2	1	2	45	3	""	0	2	0	1	4	""	0	#NULL!
141	25	5	1	""	1	""	1	""	1	4	3	1	3	""	1	1	1	1	""	0	""	2	0	#NULL!	0	0	#NULL!	1	2	4	1	1	40	11	"Fetal macrosomia"	2	1	1	45	3	""	1	1	1	0	#NULL!	""	0	#NULL!
142	31	4	4	""	2	""	1	""	2	4	4	1	4	""	1	1	1	0	"CS procedure related pain"	1	"Infant formula milk"	2	0	#NULL!	0	0	#NULL!	1	1	2	0	1	38	13	"PE and E"	2	1	1	45	3	""	0	1	0	1	1	""	0	#NULL!
143	35	3	5	""	1	""	1	""	2	6	3	1	3	""	1	1	1	0	"CS procedure related pain"	1	"Infant formula milk"	4	0	#NULL!	0	0	#NULL!	1	1	4	0	1	39	8	"NRFHRP"	2	1	2	45	3	""	0	1	0	1	4	""	0	#NULL!
144	23	3	5	""	1	""	1	""	2	4	3	1	4	""	1	1	1	0	"CS procedure related pain"	0	""	2	0	#NULL!	0	0	#NULL!	1	1	1	0	1	40	12	"NRFHRP"	2	1	1	45	3	""	0	1	0	1	4	""	0	#NULL!
145	30	3	4	""	1	""	1	""	1	5	3	1	3	""	1	1	1	0	"CS procedure related pain"	0	""	3	0	#NULL!	0	0	#NULL!	1	1	2	0	1	38	8	"Fetal macrosomia"	2	1	1	45	3	""	0	1	0	0	#NULL!	""	0	#NULL!
146	28	3	4	""	2	""	1	""	2	6	3	1	4	""	1	1	1	1	""	0	""	4	0	#NULL!	0	0	#NULL!	1	1	4	0	1	39	7	"Fetal malpresentation"	2	1	2	45	3	""	0	2	0	0	#NULL!	""	0	#NULL!
147	34	3	5	""	1	""	1	""	2	7	3	1	3	""	1	1	1	1	""	0	""	5	0	#NULL!	0	0	#NULL!	1	1	3	0	1	39	7	"Previous one CS scar"	2	1	1	45	3	""	0	2	0	1	4	""	0	#NULL!
148	27	5	1	""	1	""	1	""	1	4	5	1	3	""	1	1	1	1	""	0	""	2	0	#NULL!	0	0	#NULL!	1	1	4	1	1	40	11	"NRFHRP"	2	1	1	45	3	""	1	2	0	0	#NULL!	""	0	#NULL!
149	28	3	5	""	1	""	1	""	2	6	3	1	3	""	1	1	1	1	""	0	""	4	0	#NULL!	0	0	#NULL!	1	1	2	0	1	40	10	"Failed induction of labor"	2	1	1	45	3	""	0	2	0	0	#NULL!	""	0	#NULL!
150	26	3	4	""	1	""	1	""	1	4	5	1	3	""	1	1	1	1	""	0	""	2	0	#NULL!	0	0	#NULL!	1	2	4	1	1	39	8	"Previous one CS scar"	2	1	1	45	3	""	1	1	0	0	#NULL!	""	0	#NULL!
151	30	5	1	""	1	""	1	""	1	5	5	1	3	""	1	1	1	1	""	0	""	3	0	#NULL!	0	0	#NULL!	1	2	4	1	1	39	8	"NRFHRP"	2	1	2	45	3	""	1	1	0	0	#NULL!	""	0	#NULL!
152	32	5	1	""	1	""	1	""	1	5	4	1	3	""	1	1	1	1	""	0	""	3	0	#NULL!	0	0	#NULL!	1	1	3	1	1	39	9	"CPD"	2	1	2	45	3	""	0	1	1	0	#NULL!	""	0	#NULL!
153	34	5	1	""	2	""	1	""	1	7	5	1	3	""	1	1	1	1	""	0	""	5	0	#NULL!	0	0	#NULL!	1	2	4	1	1	40	7	"Previous two CS scar"	1	1	1	60	1	""	1	1	1	1	4	""	0	#NULL!
154	32	4	4	""	2	""	1	""	2	3	5	1	4	""	0	1	1	1	""	0	""	1	0	#NULL!	0	0	#NULL!	1	1	3	1	1	38	12	"NRFHRP"	2	1	1	45	3	""	0	1	1	0	#NULL!	""	0	#NULL!
155	25	3	5	""	1	""	1	""	2	4	4	1	3	""	1	1	1	1	""	1	"Infant formula milk"	2	0	#NULL!	0	0	#NULL!	1	2	4	1	1	41	8	"Fetal malpresentation"	2	1	2	45	3	""	0	1	1	0	#NULL!	""	0	#NULL!
156	36	3	5	""	2	""	1	""	2	5	3	1	3	""	1	1	1	1	""	0	""	3	0	#NULL!	0	0	#NULL!	1	1	3	0	1	39	8	"CPD"	2	1	2	45	3	""	0	2	0	0	#NULL!	""	0	#NULL!
157	30	3	5	""	1	""	1	""	2	5	3	1	4	""	1	1	1	1	""	0	""	3	0	#NULL!	0	0	#NULL!	1	1	2	0	1	40	7	"NRFHRP"	2	1	2	45	3	""	0	2	0	0	#NULL!	""	0	#NULL!
158	32	4	4	""	1	""	1	""	2	5	5	1	3	""	1	1	1	1	""	0	""	3	0	#NULL!	0	0	#NULL!	1	2	4	0	1	39	6	"Previous two CS scar"	1	1	1	60	1	""	0	1	0	0	#NULL!	""	0	#NULL!
159	34	4	4	""	1	""	1	""	1	4	5	1	2	""	1	1	1	1	""	0	""	2	0	#NULL!	0	0	#NULL!	1	2	3	1	1	39	8	"Fetal malpresentation"	2	1	1	45	3	""	0	1	1	0	#NULL!	""	0	#NULL!
160	25	3	4	""	1	""	1	""	1	5	4	1	3	""	1	1	1	1	""	0	""	3	0	#NULL!	0	0	#NULL!	1	1	4	1	1	40	8	"Fetal macrosomia"	2	1	1	45	3	""	0	2	1	0	#NULL!	""	0	#NULL!
161	28	4	4	""	1	""	1	""	2	3	4	1	4	""	0	1	1	1	""	0	""	1	0	#NULL!	0	0	#NULL!	1	2	3	1	1	39	11	"NRFHRP"	2	1	2	45	3	""	0	2	0	0	#NULL!	""	0	#NULL!
162	33	3	5	""	1	""	1	""	1	4	5	1	4	""	1	1	1	1	""	1	"Infant formula milk"	2	0	#NULL!	0	0	#NULL!	1	2	4	1	1	38	12	"CPD"	2	1	2	45	3	""	0	2	0	0	#NULL!	""	0	#NULL!
163	34	5	1	""	1	""	1	""	1	5	5	1	3	""	1	1	1	1	""	0	""	3	0	#NULL!	0	0	#NULL!	1	1	4	1	1	39	8	"Previous one CS scar"	1	1	1	50	1	""	0	1	1	0	#NULL!	""	0	#NULL!
164	28	4	4	""	2	""	1	""	1	4	4	1	3	""	1	1	1	1	""	0	""	2	0	#NULL!	0	0	#NULL!	1	1	3	0	1	39	8	"Previous one CS scar"	1	1	2	45	1	""	0	2	0	0	#NULL!	""	0	#NULL!
165	28	5	1	""	2	""	1	""	1	4	5	1	3	""	1	1	1	1	""	0	""	2	0	#NULL!	0	0	#NULL!	1	2	3	1	1	40	7	"NRFHRP"	2	1	1	45	3	""	1	1	1	0	#NULL!	""	0	#NULL!
166	32	4	4	""	1	""	1	""	1	5	4	1	3	""	1	1	1	1	""	0	""	3	0	#NULL!	0	0	#NULL!	1	2	3	1	1	39	8	"Previous one CS scar"	2	1	2	45	1	""	0	1	1	0	#NULL!	""	0	#NULL!
167	29	3	4	""	2	""	1	""	1	3	5	1	3	""	0	1	1	1	""	0	""	1	0	#NULL!	0	0	#NULL!	1	1	3	0	1	39	12	"Fetal macrosomia"	2	1	1	45	3	""	0	2	0	0	#NULL!	""	0	#NULL!
168	28	4	5	""	1	""	1	""	2	4	4	1	3	""	1	1	1	0	"CS procedure related pain"	1	"Infant formula milk"	2	0	#NULL!	0	0	#NULL!	1	2	3	0	1	40	7	"Fetal malpresentation"	2	1	2	45	3	""	0	2	0	0	#NULL!	""	0	#NULL!
169	31	5	1	""	1	""	1	""	2	3	5	1	3	""	0	1	1	0	"CS procedure related pain"	1	"Infant formula milk"	1	0	#NULL!	0	0	#NULL!	1	2	3	1	1	40	14	"CPD"	2	1	2	45	3	""	0	2	0	0	#NULL!	""	0	#NULL!
170	34	5	1	""	1	""	1	""	1	4	5	1	3	""	1	1	1	1	""	0	""	2	0	#NULL!	0	0	#NULL!	1	2	4	1	1	38	8	"Fetal malpresentation"	2	1	1	45	3	""	1	1	0	0	#NULL!	""	0	#NULL!
171	32	3	4	""	3	""	1	""	1	5	5	1	3	""	1	1	1	1	""	0	""	3	0	#NULL!	0	0	#NULL!	1	2	3	0	1	40	5	"Previous two CS scar"	1	1	1	50	1	""	0	2	0	1	4	""	0	#NULL!
172	28	5	1	""	1	""	1	""	1	4	5	1	3	""	1	1	1	1	""	0	""	2	0	#NULL!	0	0	#NULL!	1	2	5	1	1	39	7	"Previous one CS scar"	1	1	1	50	1	""	1	1	1	0	#NULL!	""	0	#NULL!
173	30	4	4	""	2	""	1	""	1	5	5	1	4	""	1	1	1	1	""	0	""	3	0	#NULL!	0	0	#NULL!	1	2	3	1	1	40	10	"Fetal malpresentation"	2	1	2	45	3	""	0	1	1	0	#NULL!	""	0	#NULL!
174	26	4	5	""	2	""	1	""	1	3	5	1	2	""	0	1	0	0	"It causes abdominal cramps"	1	"Infant formula milk"	1	0	#NULL!	0	0	#NULL!	1	1	3	1	1	39	12	"NRFHRP"	2	1	2	45	3	""	0	2	0	0	#NULL!	""	0	#NULL!
175	24	3	5	""	1	""	1	""	2	3	5	1	4	""	0	1	0	0	"It causes abdominal cramps"	0	""	1	0	#NULL!	0	0	#NULL!	1	1	3	0	1	39	14	"Fetal malpresentation"	2	1	2	50	3	""	0	2	0	0	#NULL!	""	0	#NULL!
176	28	4	4	""	2	""	1	""	1	4	5	1	3	""	1	1	1	0	"CS procedure related pain"	0	""	2	0	#NULL!	0	0	#NULL!	1	1	3	0	1	41	10	"NRFHRP"	2	1	2	45	3	""	0	2	0	0	#NULL!	""	0	#NULL!
177	29	5	1	""	2	""	1	""	1	5	5	1	3	""	1	1	1	1	""	0	""	2	0	#NULL!	0	0	#NULL!	1	2	4	1	1	39	7	"Previous one CS scar"	1	1	1	50	1	""	1	1	1	0	#NULL!	""	0	#NULL!
178	30	4	4	""	1	""	1	""	2	3	5	1	4	""	0	1	1	0	"CS procedure related pain"	0	""	1	0	#NULL!	0	0	#NULL!	1	1	3	1	1	41	9	"Fetal macrosomia"	2	1	1	45	3	""	0	2	0	0	#NULL!	""	0	#NULL!
179	29	4	4	""	2	""	1	""	2	4	5	1	4	""	1	1	1	1	""	0	""	2	0	#NULL!	0	0	#NULL!	1	1	3	1	1	39	9	"Fetal malpresentation"	2	1	1	50	3	""	0	2	0	0	#NULL!	""	0	#NULL!
180	34	4	5	""	2	""	1	""	2	5	5	1	3	""	1	1	1	0	"CS procedure related pain"	0	""	3	0	#NULL!	0	0	#NULL!	1	2	3	0	1	38	6	"Previous one CS scar"	1	1	1	50	1	""	0	2	0	1	4	""	0	#NULL!
181	28	3	4	""	1	""	1	""	1	4	5	1	3	""	1	1	1	0	"CS procedure related pain"	0	""	2	0	#NULL!	0	0	#NULL!	1	2	3	1	1	38	10	"Fetal malpresentation"	2	1	2	45	3	""	0	2	0	1	4	""	0	#NULL!
182	32	4	4	""	1	""	1	""	2	5	5	1	3	""	1	1	1	0	"CS procedure related pain"	1	"Infant formula milk"	3	0	#NULL!	0	0	#NULL!	1	2	4	1	1	39	8	"NRFHRP"	2	1	1	45	3	""	0	2	0	0	#NULL!	""	0	#NULL!
183	25	4	4	""	1	""	1	""	1	5	5	1	4	""	1	1	1	1	""	0	""	3	0	#NULL!	0	0	#NULL!	1	2	4	1	1	40	7	"Previous one CS scar"	1	1	1	50	1	""	1	1	1	0	#NULL!	""	0	#NULL!
184	30	3	5	""	2	""	1	""	2	4	4	1	3	""	1	1	1	1	""	0	""	2	0	#NULL!	0	0	#NULL!	1	1	3	0	1	39	10	"Fetal malpresentation"	2	1	1	45	3	""	0	2	0	0	#NULL!	""	0	#NULL!
185	37	3	5	""	2	""	1	""	1	3	4	1	3	""	0	1	1	1	""	0	""	1	0	#NULL!	0	0	#NULL!	1	2	4	1	1	40	14	"Fetal macrosomia"	2	1	2	45	3	""	0	2	0	0	#NULL!	""	0	#NULL!
186	33	3	4	""	1	""	1	""	1	4	5	1	4	""	1	1	1	0	"CS procedure related pain"	0	""	2	0	#NULL!	0	0	#NULL!	1	2	4	1	1	40	11	"CPD"	2	1	2	45	3	""	0	2	0	1	4	""	0	#NULL!
187	32	5	1	""	2	""	1	""	1	4	5	1	2	""	1	1	1	1	""	0	""	2	0	#NULL!	0	0	#NULL!	1	2	3	1	1	39	8	"Fetal malpresentation"	2	1	1	45	2	""	0	1	1	0	#NULL!	""	0	#NULL!
188	34	5	1	""	2	""	1	""	1	5	5	1	3	""	1	1	1	1	""	0	""	3	0	#NULL!	0	0	#NULL!	1	2	4	0	1	39	8	"Previous one CS scar"	1	1	1	50	1	""	1	1	1	1	4	""	0	#NULL!
189	29	4	4	""	2	""	1	""	1	3	5	1	4	""	0	1	1	0	"CS procedure related pain"	1	"Infant formula milk"	1	0	#NULL!	0	0	#NULL!	1	2	3	1	1	40	14	"CPD"	2	1	1	45	2	""	0	2	0	0	#NULL!	""	0	#NULL!
190	27	4	4	""	1	""	1	""	2	3	5	1	4	""	0	1	1	0	"CS procedure related pain"	0	""	1	0	#NULL!	0	0	#NULL!	1	1	3	0	1	39	14	"CPD"	2	1	1	45	3	""	0	2	0	0	#NULL!	""	0	#NULL!
191	32	3	5	""	1	""	1	""	2	5	5	1	4	""	1	1	1	1	""	0	""	3	0	#NULL!	0	0	#NULL!	1	1	2	0	1	41	6	"Previous two CS scar"	1	1	1	50	1	""	0	2	0	1	4	""	0	#NULL!
192	30	4	4	""	1	""	1	""	1	4	5	1	3	""	1	1	1	0	"CS procedure related pain"	0	""	2	0	#NULL!	0	0	#NULL!	1	1	3	0	1	38	9	"Fetal malpresentation"	2	1	2	45	3	""	0	2	0	0	#NULL!	""	0	#NULL!
193	29	3	4	""	2	""	1	""	1	4	5	1	3	""	1	1	1	0	"CS procedure related pain"	0	""	2	0	#NULL!	0	0	#NULL!	1	1	3	0	1	40	8	"NRFHRP"	2	1	1	45	3	""	0	1	0	1	4	""	0	#NULL!
194	33	4	5	""	2	""	1	""	1	4	5	1	3	""	1	1	1	1	""	0	""	2	0	#NULL!	0	0	#NULL!	1	2	3	0	1	39	8	"NRFHRP"	2	1	2	45	3	""	0	2	0	0	#NULL!	""	0	#NULL!
195	28	5	1	""	1	""	1	""	1	3	5	1	3	""	0	1	1	1	""	0	""	1	0	#NULL!	0	0	#NULL!	1	2	4	1	1	39	13	"PROM"	2	1	1	45	3	""	0	2	1	0	#NULL!	""	0	#NULL!
196	34	4	4	""	2	""	1	""	1	4	5	1	3	""	1	1	1	1	""	0	""	2	0	#NULL!	0	0	#NULL!	1	2	3	0	1	38	6	"APH"	2	1	1	45	3	""	1	1	1	1	3	""	0	#NULL!
198	31	4	4	""	1	""	1	""	2	5	4	1	4	""	1	1	1	1	""	0	""	3	0	#NULL!	0	0	#NULL!	1	1	3	0	1	40	7	"Previous one CS scar"	1	1	1	50	1	""	0	2	0	1	4	""	0	#NULL!
199	32	5	1	""	2	""	1	""	1	4	4	1	3	""	1	1	1	1	""	0	""	2	0	#NULL!	0	0	#NULL!	1	1	4	1	1	39	8	"Fetal malpresentation"	2	1	1	45	2	""	1	1	0	0	#NULL!	""	0	#NULL!
200	30	4	4	""	2	""	1	""	1	3	5	1	3	""	0	1	1	1	""	0	""	1	0	#NULL!	0	0	#NULL!	1	2	4	0	1	38	12	"CPD"	2	1	2	45	2	""	0	1	0	0	#NULL!	""	0	#NULL!
201	28	4	4	""	3	""	1	""	1	3	5	1	3	""	0	1	1	1	""	0	""	1	0	#NULL!	0	0	#NULL!	1	2	4	0	1	39	13	"Fetal malpresentation"	2	1	2	50	2	""	0	2	1	0	#NULL!	""	0	#NULL!
202	33	3	5	""	2	""	1	""	2	4	5	1	3	""	1	1	1	1	""	0	""	2	0	#NULL!	0	0	#NULL!	1	1	3	0	1	40	7	"Previous one CS scar"	2	1	1	50	2	""	0	2	0	0	#NULL!	""	0	#NULL!
203	30	5	1	""	2	""	1	""	1	4	5	1	3	""	1	1	1	1	""	0	""	2	0	#NULL!	0	0	#NULL!	1	2	3	1	1	39	8	"Fetal macrosomia"	2	1	1	50	2	""	0	1	1	0	#NULL!	""	0	#NULL!
204	28	4	4	""	3	""	1	""	1	4	5	1	3	""	1	1	1	1	""	0	""	2	0	#NULL!	0	0	#NULL!	1	2	4	1	1	40	11	"Fetal malpresentation"	2	1	1	45	2	""	0	1	0	0	#NULL!	""	0	#NULL!
205	29	5	1	""	2	""	1	""	1	3	5	1	2	""	0	1	1	1	""	0	""	1	0	#NULL!	0	0	#NULL!	1	2	5	1	1	39	16	"CPD"	2	1	2	45	2	""	0	1	1	1	4	""	0	#NULL!
206	32	3	5	""	2	""	1	""	2	4	5	1	4	""	1	1	1	0	"Milk ejection problem"	0	""	2	0	#NULL!	0	0	#NULL!	1	1	4	1	1	40	8	"Previous one CS scar"	2	1	1	50	2	""	0	2	0	0	#NULL!	""	0	#NULL!
207	27	4	4	""	1	""	1	""	1	3	5	1	3	""	0	1	1	0	"CS procedure related pain"	0	""	1	0	#NULL!	0	0	#NULL!	1	2	3	1	1	39	14	"Fetal malpresentation"	2	1	2	45	2	""	0	2	0	0	#NULL!	""	0	#NULL!
208	32	4	4	""	2	""	1	""	1	4	5	1	3	""	1	1	1	1	""	0	""	2	0	#NULL!	0	0	#NULL!	1	2	3	0	1	40	8	"NRFHRP"	2	1	1	45	2	""	0	1	1	0	#NULL!	""	0	#NULL!
209	30	5	1	""	1	""	1	""	2	4	5	1	3	""	1	1	1	1	""	0	""	2	0	#NULL!	0	0	#NULL!	1	1	4	1	1	39	9	"Previous one CS scar"	2	1	1	50	2	""	0	2	1	0	#NULL!	""	0	#NULL!
210	29	5	1	""	2	""	1	""	1	3	5	1	4	""	0	1	1	0	"Milk ejection problem"	1	"Infant formula milk"	1	0	#NULL!	0	0	#NULL!	1	1	3	0	1	39	14	"Fetal macrosomia"	2	1	2	45	2	""	0	2	0	0	#NULL!	""	0	#NULL!
211	29	5	1	""	2	""	1	""	1	4	5	1	3	""	1	1	1	1	""	0	""	2	0	#NULL!	0	0	#NULL!	1	2	4	1	1	38	9	"NRFHRP"	2	1	1	45	2	""	0	1	1	0	#NULL!	""	0	#NULL!
212	36	2	5	""	3	""	1	""	2	6	3	1	3	""	1	1	1	1	""	0	""	3	0	#NULL!	0	0	#NULL!	1	1	4	0	1	39	8	"Previous one CS scar"	2	1	1	50	3	""	1	2	0	0	#NULL!	""	0	#NULL!
213	25	2	5	""	1	""	1	""	2	3	3	1	4	""	0	1	1	1	""	0	""	1	0	#NULL!	0	0	#NULL!	1	1	2	0	1	38	9	"NRFHRP"	2	1	1	45	2	""	0	2	0	0	#NULL!	""	0	#NULL!
214	30	4	5	""	1	""	1	""	1	4	5	1	3	""	1	1	1	1	""	0	""	2	0	#NULL!	0	0	#NULL!	1	2	4	1	1	39	8	"Previous one CS scar"	2	1	1	50	2	""	0	1	1	0	#NULL!	""	0	#NULL!
215	28	4	4	""	2	""	1	""	1	4	5	1	3	""	1	1	1	1	""	0	""	2	0	#NULL!	0	0	#NULL!	1	2	4	0	1	40	9	"Fetal malpresentation"	2	1	1	45	2	""	0	1	0	0	#NULL!	""	0	#NULL!
216	24	4	5	""	2	""	1	""	1	3	5	1	4	""	0	1	1	1	""	0	""	1	0	#NULL!	0	0	#NULL!	1	1	3	0	1	38	14	"CPD"	2	1	2	50	2	""	0	1	1	1	4	""	0	#NULL!
217	31	4	4	""	2	""	1	""	1	5	4	1	2	""	1	1	1	1	""	0	""	3	0	#NULL!	0	0	#NULL!	1	2	4	1	1	39	10	"Previous one CS scar"	2	1	1	50	2	""	0	2	1	0	#NULL!	""	0	#NULL!
218	23	4	4	""	2	""	1	""	1	3	5	1	4	""	0	1	1	1	""	0	""	1	0	#NULL!	0	0	#NULL!	1	2	2	0	1	38	16	"Failed induction of labor"	2	1	2	45	2	""	0	2	0	0	#NULL!	""	0	#NULL!
219	30	4	5	""	2	""	1	""	1	4	4	1	3	""	1	1	1	1	""	0	""	2	0	#NULL!	0	0	#NULL!	1	2	4	0	1	39	10	"Fetal macrosomia"	2	1	1	45	2	""	0	1	1	0	#NULL!	""	0	#NULL!
220	30	5	1	""	1	""	1	""	1	4	5	1	3	""	1	1	1	1	""	0	""	2	0	#NULL!	0	0	#NULL!	1	2	4	1	1	38	9	"Fetal malpresentation"	2	1	1	45	2	""	0	2	1	0	#NULL!	""	0	#NULL!
221	34	3	5	""	3	""	1	""	2	5	4	1	4	""	1	1	1	0	"Milk ejection problem"	1	"Infant formula milk"	3	0	#NULL!	0	0	#NULL!	1	1	4	0	1	40	8	"Previous one CS scar"	2	1	1	50	3	""	0	1	1	0	#NULL!	""	0	#NULL!
222	33	4	5	""	2	""	1	""	1	4	5	1	3	""	1	1	1	1	""	0	""	2	0	#NULL!	0	0	#NULL!	1	2	3	0	1	39	10	"NRFHRP"	2	1	1	45	3	""	0	2	0	0	#NULL!	""	0	#NULL!
223	32	5	1	""	1	""	1	""	1	4	5	1	3	""	1	1	1	1	""	0	""	2	0	#NULL!	0	0	#NULL!	1	2	4	0	1	41	9	"Fetal malpresentation"	2	1	1	50	3	""	0	1	0	0	#NULL!	""	0	#NULL!
224	29	5	1	""	1	""	1	""	1	5	5	1	3	""	1	1	1	1	""	0	""	3	0	#NULL!	0	0	#NULL!	1	2	4	0	1	38	8	"Previous one CS scar"	2	1	1	50	3	""	1	1	1	1	4	""	0	#NULL!
225	31	4	5	""	2	""	1	""	1	4	4	1	3	""	1	1	1	1	""	0	""	2	0	#NULL!	0	0	#NULL!	1	1	3	0	1	39	11	"NRFHRP"	2	1	2	45	3	""	0	1	1	0	#NULL!	""	0	#NULL!
226	35	3	5	""	1	""	1	""	2	6	3	1	3	""	1	1	1	1	""	0	""	3	0	#NULL!	0	0	#NULL!	1	1	5	1	1	39	7	"Previous one CS scar"	2	1	1	50	3	""	0	1	1	1	4	""	0	#NULL!
227	26	4	4	""	2	""	1	""	1	3	5	1	4	""	0	1	1	1	""	0	""	1	0	#NULL!	0	0	#NULL!	1	1	3	0	1	38	15	"CPD"	2	1	2	50	3	""	0	1	1	0	#NULL!	""	0	#NULL!
228	35	3	5	""	1	""	1	""	2	6	3	1	3	""	1	1	1	1	""	0	""	3	0	#NULL!	0	0	#NULL!	1	1	3	1	1	39	8	"Previous two CS scar"	2	1	1	50	3	""	0	1	1	0	#NULL!	""	0	#NULL!
229	30	4	4	""	2	""	1	""	1	3	5	1	3	""	0	1	1	1	""	0	""	1	0	#NULL!	0	0	#NULL!	1	2	3	0	1	38	13	"Fetal macrosomia"	2	1	2	50	3	""	0	1	0	0	#NULL!	""	0	#NULL!
230	26	5	1	""	2	""	1	""	1	3	5	1	3	""	0	1	1	1	""	0	""	1	0	#NULL!	0	0	#NULL!	1	1	3	0	1	39	13	"Fetal malpresentation"	2	1	2	45	3	""	0	1	0	0	#NULL!	""	0	#NULL!
231	22	2	5	""	1	""	1	""	2	3	3	1	4	""	0	1	0	0	"I don't know its importance"	0	""	1	0	#NULL!	0	0	#NULL!	1	1	2	0	1	38	10	"NRFHRP"	2	1	1	45	3	""	0	2	0	0	#NULL!	""	0	#NULL!
232	36	2	5	""	1	""	1	""	2	7	2	1	3	""	1	1	1	1	""	0	""	5	0	#NULL!	0	0	#NULL!	1	1	4	1	1	39	9	"Previous one CS scar"	2	1	1	50	3	""	1	1	1	0	#NULL!	""	0	#NULL!
233	27	5	1	""	1	""	1	""	1	4	3	1	3	""	1	1	1	1	""	0	""	2	0	#NULL!	0	0	#NULL!	1	2	4	1	1	39	10	"Previous one CS scar"	1	1	1	50	1	""	1	1	1	0	#NULL!	""	0	#NULL!
234	24	2	5	""	2	""	1	""	2	4	2	1	4	""	1	1	1	1	""	0	""	2	0	#NULL!	0	0	#NULL!	1	1	2	0	1	38	6	"Fetal malpresentation"	2	1	1	45	3	""	0	2	0	0	#NULL!	""	0	#NULL!
235	23	3	4	""	1	""	1	""	2	3	5	1	3	""	0	1	1	1	""	0	""	1	0	#NULL!	0	0	#NULL!	1	2	4	1	1	39	16	"CPD"	2	1	1	45	3	""	0	1	0	0	#NULL!	""	0	#NULL!
236	35	2	5	""	2	""	1	""	2	9	3	1	3	""	1	1	1	1	""	0	""	7	0	#NULL!	0	0	#NULL!	1	1	2	0	1	38	8	"Fetal malpresentation"	2	1	1	50	3	""	1	2	0	0	#NULL!	""	0	#NULL!
237	20	5	1	""	1	""	1	""	1	3	3	1	3	""	0	1	1	1	""	0	""	1	0	#NULL!	0	0	#NULL!	1	2	3	1	1	39	18	"Failed induction of labor"	2	1	1	45	3	""	1	1	0	0	#NULL!	""	0	#NULL!
238	28	4	5	""	1	""	1	""	2	3	3	1	4	""	0	1	0	0	"It causes abdominal cramps"	0	""	1	0	#NULL!	0	0	#NULL!	1	1	3	1	1	40	12	"Transeverse lie"	2	1	1	45	3	""	0	2	0	0	#NULL!	""	0	#NULL!
239	26	5	1	""	1	""	1	""	1	5	3	1	3	""	1	1	1	1	""	0	""	3	0	#NULL!	0	0	#NULL!	1	2	4	0	1	38	6	"Previous one CS scar"	1	1	1	50	1	""	1	1	1	0	#NULL!	""	0	#NULL!
240	25	3	5	""	2	""	1	""	2	6	2	1	3	""	1	1	1	1	""	0	""	4	1	1	0	0	#NULL!	1	1	2	0	1	40	14	"Previous one CS scar"	2	1	1	50	3	""	0	1	0	1	4	""	0	#NULL!
241	22	3	5	""	1	""	1	""	1	3	3	1	2	""	0	1	1	1	""	0	""	1	0	#NULL!	0	0	#NULL!	1	1	3	0	1	39	13	"NRFHRP"	2	1	1	45	3	""	0	1	1	0	#NULL!	""	0	#NULL!
242	28	3	4	""	1	""	1	""	2	6	3	1	3	""	1	1	1	1	""	0	""	4	1	1	0	0	#NULL!	1	2	4	0	1	39	10	"Previous one CS scar"	2	1	2	50	3	""	1	1	1	0	#NULL!	""	0	#NULL!
243	22	3	5	""	1	""	1	""	1	4	3	1	4	""	1	1	1	1	""	0	""	2	0	#NULL!	0	0	#NULL!	1	1	4	1	1	40	10	"Previous one CS scar"	2	1	1	50	3	""	0	1	0	0	#NULL!	""	0	#NULL!
244	20	3	5	""	1	""	1	""	2	3	3	1	3	""	0	1	1	1	""	0	""	1	0	#NULL!	0	0	#NULL!	1	1	2	0	1	39	15	"Fetal malpresentation"	2	1	2	45	3	""	0	1	0	0	#NULL!	""	0	#NULL!
245	30	4	5	""	1	""	1	""	2	5	3	1	4	""	1	1	0	0	"I don't know its importance"	0	""	3	0	#NULL!	0	0	#NULL!	1	1	2	0	1	37	10	"Transeverse lie"	2	1	1	45	3	""	0	2	0	0	#NULL!	""	0	#NULL!
246	21	4	5	""	1	""	1	""	2	3	3	1	4	""	0	1	0	0	"I don't know its importance"	0	""	1	0	#NULL!	0	0	#NULL!	1	1	4	0	1	40	17	"CPD"	2	1	1	45	3	""	0	2	0	0	#NULL!	""	0	#NULL!
247	28	4	5	""	1	""	1	""	2	7	3	1	4	""	1	1	0	0	"It causes abdominal cramps"	0	""	5	0	#NULL!	0	0	#NULL!	1	2	1	0	1	39	12	"Fetal malpresentation"	2	1	1	45	3	""	0	2	0	0	#NULL!	""	0	#NULL!
248	28	4	5	""	1	""	1	""	2	4	3	1	4	""	1	1	0	0	"It causes abdominal cramps"	0	""	2	0	#NULL!	0	0	#NULL!	1	1	4	0	1	38	10	"Previous one CS scar"	2	1	2	50	3	""	1	2	0	0	#NULL!	""	0	#NULL!
249	27	3	5	""	2	""	1	""	2	6	3	1	4	""	1	1	1	1	""	0	""	4	0	#NULL!	0	0	#NULL!	1	1	3	0	1	37	13	"NRFHRP"	2	1	1	45	3	""	1	2	1	0	#NULL!	""	0	#NULL!
250	27	3	5	""	1	""	1	""	1	6	5	1	3	""	1	1	1	1	""	0	""	4	0	#NULL!	0	0	#NULL!	1	1	3	0	1	39	10	"Previous one CS scar"	2	1	1	45	1	""	0	2	0	0	#NULL!	""	0	#NULL!
251	28	5	1	""	1	""	1	""	1	4	5	1	3	""	1	1	1	1	""	0	""	2	0	#NULL!	0	0	#NULL!	1	2	4	1	1	38	3	"Previous one CS scar"	1	1	1	50	1	""	1	1	1	0	#NULL!	""	0	#NULL!
252	26	5	1	""	1	""	1	""	1	3	5	1	3	""	0	1	0	0	"It causes abdominal cramps"	0	""	1	0	#NULL!	0	0	#NULL!	1	1	2	0	1	41	19	"NRFHRP"	2	1	1	45	2	""	0	2	0	0	#NULL!	""	0	#NULL!
253	33	5	1	""	1	""	1	""	1	5	3	1	3	""	1	1	1	1	""	0	""	3	0	#NULL!	0	0	#NULL!	1	2	3	1	1	39	2	"Previous two CS scar"	1	1	1	50	1	""	1	1	1	0	#NULL!	""	0	#NULL!
254	33	5	1	""	1	""	1	""	1	3	5	1	3	""	0	1	1	1	""	0	""	1	0	#NULL!	0	0	#NULL!	1	2	4	0	1	41	18	"NRFHRP"	2	1	1	45	2	""	0	1	0	0	#NULL!	""	0	#NULL!
255	30	3	5	""	1	""	1	""	2	6	5	1	3	""	1	1	1	1	""	0	""	4	1	1	0	0	#NULL!	1	2	4	1	1	38	3	"Previous one CS scar"	1	1	1	50	1	""	1	1	1	0	#NULL!	""	0	#NULL!
256	30	5	1	""	3	""	1	""	1	4	3	1	3	""	1	1	1	1	""	0	""	2	1	1	0	0	#NULL!	1	2	3	1	1	39	3	"Previous one CS scar"	1	1	1	50	1	""	1	1	1	0	#NULL!	""	0	#NULL!
257	28	4	5	""	1	""	1	""	1	8	3	1	4	""	1	1	1	1	""	0	""	6	0	#NULL!	0	0	#NULL!	1	2	3	0	1	38	5	"Previous two CS scar"	1	1	1	50	1	""	1	1	1	0	#NULL!	""	0	#NULL!
258	22	4	5	""	1	""	1	""	2	3	3	1	4	""	0	1	1	1	""	0	""	1	0	#NULL!	0	0	#NULL!	1	1	3	0	1	40	19	"CPD"	2	1	1	45	2	""	0	2	1	0	#NULL!	""	0	#NULL!
259	21	4	5	""	1	""	1	""	2	3	3	1	4	""	0	1	1	1	""	0	""	1	0	#NULL!	0	0	#NULL!	1	2	4	1	1	39	12	"NRFHRP"	2	1	1	45	2	""	0	1	0	0	#NULL!	""	0	#NULL!
260	20	4	5	""	2	""	1	""	2	3	3	1	4	""	0	1	1	1	""	0	""	1	0	#NULL!	0	0	#NULL!	1	1	3	0	1	38	13	"CPD"	2	1	2	45	2	""	0	1	1	0	#NULL!	""	0	#NULL!
261	29	3	5	""	1	""	1	""	2	3	3	1	4	""	0	1	1	1	""	0	""	1	0	#NULL!	0	0	#NULL!	1	1	4	1	1	38	18	"CPD"	2	1	1	45	2	""	1	1	0	0	#NULL!	""	0	#NULL!
262	20	4	5	""	2	""	1	""	2	3	3	1	3	""	0	1	1	1	""	0	""	1	0	#NULL!	0	0	#NULL!	1	2	4	1	1	40	12	"NRFHRP"	2	1	1	45	2	""	0	1	0	0	#NULL!	""	0	#NULL!
263	27	3	5	""	1	""	1	""	2	4	3	1	3	""	1	1	1	1	""	0	""	2	0	#NULL!	0	0	#NULL!	1	2	3	1	1	39	5	"Previous one CS scar"	1	1	1	50	1	""	0	2	0	1	4	""	0	#NULL!
264	26	5	1	""	1	""	1	""	1	4	5	1	3	""	1	1	1	1	""	0	""	2	0	#NULL!	0	1	1	1	2	4	0	1	40	10	"CPD"	2	1	1	45	2	""	1	1	1	0	#NULL!	""	0	#NULL!
265	27	4	4	""	1	""	1	""	2	4	5	1	3	""	1	1	1	1	""	0	""	2	0	#NULL!	0	0	#NULL!	1	1	2	0	1	39	10	"Fetal malpresentation"	2	1	1	45	2	""	0	1	0	0	#NULL!	""	0	#NULL!
266	22	4	5	""	1	""	1	""	2	3	2	1	4	""	0	1	1	1	""	0	""	1	0	#NULL!	0	0	#NULL!	1	1	2	0	1	38	15	"NRFHRP"	2	1	1	45	2	""	0	1	0	0	#NULL!	""	0	#NULL!
267	30	5	1	""	1	""	1	""	1	5	5	1	3	""	1	1	1	1	""	0	""	3	0	#NULL!	0	1	1	1	2	4	1	1	39	1	"Previous two CS scar"	1	1	2	50	1	""	1	1	1	0	#NULL!	""	0	#NULL!
268	30	3	4	""	1	""	1	""	1	4	5	1	3	""	1	1	1	1	""	0	""	2	0	#NULL!	0	0	#NULL!	1	2	4	1	1	40	3	"Previous one CS scar"	1	1	1	50	1	""	1	1	1	0	#NULL!	""	0	#NULL!
269	35	2	5	""	1	""	1	""	2	7	2	1	4	""	1	1	1	1	""	0	""	5	0	#NULL!	0	1	1	1	1	2	0	1	38	11	"Fetal malpresentation"	2	1	1	45	2	""	0	2	0	1	3	""	0	#NULL!
270	28	3	5	""	1	""	1	""	2	6	5	1	3	""	1	1	1	0	"It causes abdominal cramps"	0	""	4	0	#NULL!	0	1	1	1	1	2	0	1	39	14	"NRFHRP"	2	1	2	45	2	""	0	2	0	0	#NULL!	""	0	#NULL!
271	35	3	4	""	1	""	1	""	2	5	3	1	4	""	1	1	1	1	""	0	""	3	0	#NULL!	0	0	#NULL!	1	2	4	1	1	40	9	"Fetal macrosomia"	2	1	1	50	2	""	1	1	1	0	#NULL!	""	0	#NULL!
272	20	3	5	""	1	""	1	""	2	3	2	1	4	""	0	1	0	0	"I don't know its importance"	0	""	1	0	#NULL!	0	0	#NULL!	1	1	2	0	1	36	13	"NRFHRP"	2	1	1	45	2	""	1	2	0	0	#NULL!	""	0	#NULL!
273	28	3	5	""	3	""	1	""	2	5	3	1	3	""	1	1	1	1	""	0	""	3	0	#NULL!	0	1	1	1	2	4	1	1	39	7	"Previous one CS scar"	1	1	1	50	1	""	1	1	1	0	#NULL!	""	0	#NULL!
274	29	5	1	""	1	""	1	""	1	5	5	1	3	""	1	1	1	1	""	0	""	3	0	#NULL!	0	1	1	1	2	3	0	1	39	10	"CPD"	2	1	1	45	3	""	0	1	0	0	#NULL!	""	0	#NULL!
275	24	4	5	""	2	""	1	""	2	3	4	1	3	""	0	1	1	1	""	0	""	1	0	#NULL!	0	0	#NULL!	1	2	4	1	1	40	15	"Fetal malpresentation"	2	1	1	45	2	""	0	2	0	0	#NULL!	""	0	#NULL!
276	28	4	4	""	2	""	1	""	2	4	3	1	4	""	1	1	1	1	""	0	""	2	0	#NULL!	0	0	#NULL!	1	1	4	0	1	38	15	"Transeverse lie"	2	1	1	45	2	""	1	2	0	0	#NULL!	""	0	#NULL!
277	22	3	5	""	2	""	1	""	1	4	5	1	3	""	1	1	1	1	""	0	""	2	0	#NULL!	0	1	1	1	1	2	0	1	41	11	"Previous one CS scar"	2	1	2	50	2	""	0	1	0	0	#NULL!	""	0	#NULL!
278	27	3	4	""	1	""	1	""	2	3	3	1	4	""	0	1	1	1	""	0	""	1	0	#NULL!	0	0	#NULL!	1	2	3	0	1	39	14	"CPD"	2	1	1	45	2	""	1	2	1	0	#NULL!	""	0	#NULL!
279	25	4	4	""	2	""	1	""	1	3	3	1	4	""	0	1	1	1	""	0	""	1	0	#NULL!	0	0	#NULL!	1	1	3	1	1	39	17	"CPD"	2	1	1	45	2	""	0	1	0	0	#NULL!	""	0	#NULL!
280	26	3	5	""	2	""	1	""	2	4	5	1	3	""	1	1	1	1	""	0	""	2	0	#NULL!	0	0	#NULL!	1	1	2	0	1	40	15	"NRFHRP"	2	1	1	45	2	""	0	1	0	0	#NULL!	""	0	#NULL!
281	29	5	1	""	2	""	1	""	1	5	5	1	3	""	1	1	1	1	""	0	""	3	0	#NULL!	0	1	1	1	2	4	1	1	41	7	"Fetal macrosomia"	1	1	1	50	1	""	1	1	0	0	#NULL!	""	0	#NULL!
282	31	3	5	""	2	""	1	""	1	5	5	1	3	""	1	1	1	1	""	0	""	3	0	#NULL!	0	1	1	1	2	4	0	1	38	7	"Previous one CS scar"	2	1	2	50	2	""	0	1	0	0	#NULL!	""	0	#NULL!
283	32	4	4	""	1	""	1	""	1	4	5	1	3	""	1	1	1	1	""	0	""	2	0	#NULL!	0	0	#NULL!	1	1	4	0	1	39	12	"NRFHRP"	2	1	2	45	2	""	0	2	0	0	#NULL!	""	0	#NULL!
284	34	5	1	""	1	""	1	""	1	6	4	1	3	""	1	1	1	1	""	0	""	4	0	#NULL!	0	0	#NULL!	1	2	4	1	1	39	6	"Previous two CS scar"	1	1	1	50	1	""	1	1	1	0	#NULL!	""	0	#NULL!
285	26	4	4	""	2	""	1	""	1	3	5	1	4	""	0	1	0	0	"It causes abdominal cramps"	0	""	1	0	#NULL!	0	0	#NULL!	1	1	2	0	1	40	15	"NRFHRP"	2	1	2	50	2	""	0	2	0	0	#NULL!	""	0	#NULL!
286	29	5	1	""	2	""	1	""	2	4	5	1	3	""	1	1	1	1	""	0	""	2	0	#NULL!	0	0	#NULL!	1	1	3	1	1	41	10	"Fetal malpresentation"	2	1	2	45	2	""	0	2	1	0	#NULL!	""	0	#NULL!
287	29	4	4	""	1	""	1	""	2	4	5	1	3	""	1	1	1	1	""	0	""	2	0	#NULL!	0	0	#NULL!	1	1	2	0	1	39	14	"NRFHRP"	2	1	2	45	2	""	0	1	0	0	#NULL!	""	0	#NULL!
288	30	3	5	""	1	""	1	""	2	5	4	1	4	""	1	1	1	1	""	0	""	3	0	#NULL!	0	0	#NULL!	1	1	4	1	1	40	13	"Fetal malpresentation"	2	1	1	45	2	""	0	1	0	0	#NULL!	""	0	#NULL!
289	21	4	4	""	1	""	1	""	1	3	5	1	3	""	0	1	1	1	""	0	""	1	0	#NULL!	0	1	1	1	1	2	0	1	39	14	"CPD"	2	1	1	45	2	""	0	1	0	0	#NULL!	""	0	#NULL!
290	28	3	5	""	2	""	1	""	1	3	4	1	4	""	0	1	1	1	""	0	""	1	0	#NULL!	0	0	#NULL!	1	1	2	0	1	38	17	"CPD"	2	1	2	45	2	""	0	1	0	0	#NULL!	""	0	#NULL!
291	19	3	5	""	2	""	1	""	1	3	5	1	2	""	0	1	1	1	""	0	""	1	0	#NULL!	0	0	#NULL!	1	2	4	1	1	39	14	"NRFHRP"	2	1	1	45	2	""	0	2	0	0	#NULL!	""	0	#NULL!
292	25	5	1	""	2	""	1	""	1	4	5	1	3	""	1	1	1	1	""	0	""	2	0	#NULL!	0	1	1	1	2	3	0	1	38	12	"Fetal malpresentation"	2	1	2	45	3	""	1	1	1	0	#NULL!	""	0	#NULL!
293	28	4	5	""	1	""	1	""	1	5	3	1	3	""	1	1	1	1	""	0	""	3	0	#NULL!	0	1	1	1	1	3	1	1	40	8	"Previous one CS scar"	1	1	1	50	1	""	0	2	1	0	#NULL!	""	0	#NULL!
294	29	4	5	""	1	""	1	""	1	6	5	1	4	""	1	1	1	1	""	0	""	3	0	#NULL!	0	0	#NULL!	1	1	2	0	1	39	13	"Fetal malpresentation"	2	1	2	45	3	""	0	1	0	0	#NULL!	""	0	#NULL!
295	29	3	4	""	1	""	1	""	2	3	4	1	3	""	0	1	1	1	""	0	""	1	0	#NULL!	0	0	#NULL!	1	1	3	1	1	39	15	"Fetal macrosomia"	2	1	1	45	3	""	0	2	0	0	#NULL!	""	0	#NULL!
296	27	4	4	""	2	""	1	""	1	4	5	1	3	""	1	1	1	1	""	0	""	2	0	#NULL!	0	0	#NULL!	1	2	3	0	1	39	10	"Previous one CS scar"	2	1	1	50	1	""	0	2	0	0	#NULL!	""	0	#NULL!
297	24	4	5	""	2	""	1	""	1	3	5	1	4	""	0	1	1	1	""	0	""	1	0	#NULL!	0	0	#NULL!	1	2	3	1	1	39	16	"CPD"	2	1	1	50	3	""	0	1	0	0	#NULL!	""	0	#NULL!
298	30	4	5	""	2	""	1	""	1	5	5	1	3	""	1	1	1	1	""	0	""	3	0	#NULL!	0	0	#NULL!	1	2	4	1	1	40	16	"Previous one CS scar"	2	1	1	50	1	""	1	1	1	0	#NULL!	""	0	#NULL!
299	31	5	1	""	1	""	1	""	2	3	5	1	3	""	0	1	1	1	""	0	""	1	0	#NULL!	0	0	#NULL!	1	2	3	0	1	39	17	"NRFHRP"	2	1	1	45	3	""	1	2	0	0	#NULL!	""	0	#NULL!
300	29	4	5	""	2	""	1	""	1	5	5	1	3	""	1	1	1	1	""	0	""	3	0	#NULL!	0	0	#NULL!	1	2	4	1	1	39	9	"Previous one CS scar"	2	1	1	50	1	""	1	2	0	0	#NULL!	""	0	#NULL!
301	28	5	1	""	2	""	1	""	1	4	5	1	2	""	1	1	1	1	""	0	""	2	0	#NULL!	0	0	#NULL!	1	1	3	1	1	39	10	"Fetal macrosomia"	2	1	1	45	3	""	0	1	0	0	#NULL!	""	0	#NULL!
302	29	3	5	""	1	""	1	""	2	6	5	1	3	""	1	1	1	1	""	0	""	4	0	#NULL!	0	0	#NULL!	1	1	3	0	1	39	7	"Previous one CS scar"	2	1	1	50	1	""	0	1	0	0	#NULL!	""	0	#NULL!
303	24	4	5	""	2	""	1	""	2	3	5	1	3	""	0	1	1	1	""	0	""	1	0	#NULL!	0	0	#NULL!	1	1	3	0	1	40	16	"CPD"	2	1	1	45	3	""	0	2	0	0	#NULL!	""	0	#NULL!
304	23	3	5	""	2	""	1	""	1	3	3	1	2	""	0	1	1	1	""	0	""	1	0	#NULL!	0	0	#NULL!	1	1	3	0	1	39	17	"NRFHRP"	2	1	1	45	3	""	0	2	0	0	#NULL!	""	0	#NULL!
305	31	5	1	""	2	""	1	""	1	4	5	1	3	""	1	1	1	1	""	0	""	2	0	#NULL!	0	0	#NULL!	1	1	4	1	1	39	10	"Previous one CS scar"	2	1	1	50	1	""	1	2	0	0	#NULL!	""	0	#NULL!
306	32	4	4	""	1	""	1	""	1	3	5	1	4	""	0	1	1	1	""	0	""	1	0	#NULL!	0	0	#NULL!	1	2	3	0	1	38	16	"NRFHRP"	2	1	1	45	3	""	0	2	0	0	#NULL!	""	0	#NULL!
307	29	3	4	""	1	""	1	""	2	4	4	1	3	""	1	1	0	0	"It causes abdominal cramps"	0	""	2	0	#NULL!	0	0	#NULL!	1	1	4	0	1	39	12	"Previous one CS scar"	2	1	2	50	3	""	0	1	0	0	#NULL!	""	0	#NULL!
308	28	4	5	""	2	""	1	""	1	4	5	1	3	""	1	1	1	1	""	0	""	2	0	#NULL!	0	0	#NULL!	1	2	3	0	1	39	10	"NRFHRP"	2	1	2	45	3	""	0	1	0	0	#NULL!	""	0	#NULL!
309	32	3	4	""	2	""	1	""	1	4	4	1	3	""	1	1	1	1	""	0	""	2	0	#NULL!	0	0	#NULL!	1	2	3	0	1	39	13	"NRFHRP"	2	1	1	45	3	""	0	1	0	0	#NULL!	""	0	#NULL!
310	29	3	2	""	1	""	1	""	2	3	5	1	4	""	0	1	1	1	""	0	""	1	0	#NULL!	0	0	#NULL!	1	1	4	0	1	40	16	"CPD"	2	1	1	50	3	""	0	1	0	0	#NULL!	""	0	#NULL!
311	23	3	4	""	1	""	1	""	1	3	3	1	3	""	0	1	1	1	""	0	""	1	0	#NULL!	0	0	#NULL!	1	1	3	0	1	39	16	"CPD"	2	1	1	45	3	""	1	1	0	0	#NULL!	""	0	#NULL!
312	27	5	1	""	1	""	1	""	2	3	5	1	3	""	0	1	0	0	"I don't know its importance"	0	""	1	0	#NULL!	0	0	#NULL!	1	1	3	0	1	39	15	"Fetal malpresentation"	2	1	2	45	3	""	0	2	0	0	#NULL!	""	0	#NULL!
313	33	3	4	""	2	""	1	""	2	4	5	1	3	""	1	1	0	0	"It causes abdominal cramps"	0	""	2	0	#NULL!	0	0	#NULL!	1	2	3	1	1	36	13	"Fetal malpresentation"	2	1	1	45	3	""	1	2	0	0	#NULL!	""	0	#NULL!
314	31	5	1	""	1	""	1	""	1	4	5	1	3	""	1	1	1	1	""	0	""	2	0	#NULL!	0	0	#NULL!	1	2	4	1	1	39	12	"Previous one CS scar"	2	1	1	50	3	""	0	1	0	0	#NULL!	""	0	#NULL!
315	27	5	1	""	2	""	1	""	1	3	5	1	4	""	0	1	1	1	""	0	""	1	0	#NULL!	0	0	#NULL!	1	2	4	1	1	40	16	"Fetal macrosomia"	2	1	1	45	3	""	0	1	0	0	#NULL!	""	0	#NULL!
316	29	4	4	""	2	""	1	""	1	4	4	1	3	""	1	1	1	1	""	0	""	2	0	#NULL!	0	0	#NULL!	1	2	4	1	1	40	12	"Previous one CS scar"	2	1	1	50	1	""	1	1	1	0	#NULL!	""	0	#NULL!
317	26	5	1	""	2	""	1	""	2	4	5	1	4	""	1	1	1	1	""	0	""	2	0	#NULL!	0	0	#NULL!	1	2	5	1	1	39	12	"NRFHRP"	2	1	1	45	3	""	0	1	0	0	#NULL!	""	0	#NULL!
318	28	3	5	""	1	""	1	""	1	3	4	1	4	""	0	1	1	1	""	0	""	1	0	#NULL!	0	0	#NULL!	1	1	3	0	1	39	15	"NRFHRP"	2	1	2	45	3	""	0	1	0	0	#NULL!	""	0	#NULL!
319	31	3	5	""	2	""	1	""	1	3	4	1	4	""	0	1	1	1	""	0	""	1	0	#NULL!	0	0	#NULL!	1	1	4	0	1	39	15	"Fetal malpresentation"	2	1	1	45	3	""	0	1	0	0	#NULL!	""	0	#NULL!
320	28	3	4	""	1	""	1	""	1	3	5	1	4	""	0	1	0	0	"It causes abdominal cramps"	0	""	1	0	#NULL!	0	0	#NULL!	1	1	3	0	1	40	15	"CPD"	2	1	2	45	3	""	0	1	0	0	#NULL!	""	0	#NULL!
321	23	4	5	""	2	""	1	""	1	3	4	1	3	""	0	1	1	1	""	0	""	1	0	#NULL!	0	0	#NULL!	1	1	3	0	1	38	13	"NRFHRP"	2	1	1	45	3	""	1	1	0	0	#NULL!	""	0	#NULL!
322	29	4	5	""	1	""	1	""	2	4	5	1	3	""	1	1	1	1	""	0	""	2	0	#NULL!	0	0	#NULL!	1	2	3	1	1	39	10	"NRFHRP"	2	1	1	45	3	""	0	1	0	0	#NULL!	""	0	#NULL!
323	29	4	5	""	1	""	1	""	1	3	4	1	3	""	0	1	1	1	""	0	""	1	0	#NULL!	0	0	#NULL!	1	2	3	0	1	39	15	"CPD"	2	1	1	45	3	""	0	1	0	0	#NULL!	""	0	#NULL!
324	29	4	5	""	3	""	1	""	2	5	3	1	3	""	1	1	1	1	""	0	""	3	0	#NULL!	0	0	#NULL!	1	2	4	1	1	39	9	"Previous one CS scar"	2	1	1	50	3	""	1	1	0	0	#NULL!	""	0	#NULL!
325	30	4	5	""	2	""	1	""	1	4	4	1	4	""	1	1	1	1	""	0	""	2	0	#NULL!	0	0	#NULL!	1	2	3	0	1	38	8	"Previous one CS scar"	2	1	2	50	3	""	0	1	1	0	#NULL!	""	0	#NULL!
326	33	4	5	""	1	""	1	""	1	5	5	1	2	""	1	1	1	1	""	0	""	3	0	#NULL!	0	0	#NULL!	1	2	4	1	1	39	8	"Previous one CS scar"	2	1	1	50	3	""	0	1	0	0	#NULL!	""	0	#NULL!
327	31	3	5	""	1	""	1	""	2	3	3	1	3	""	0	1	1	1	""	0	""	1	0	#NULL!	0	0	#NULL!	1	2	4	1	1	39	10	"NRFHRP"	2	1	1	45	3	""	0	1	1	0	#NULL!	""	0	#NULL!
328	29	3	5	""	1	""	1	""	1	5	3	1	4	""	1	1	1	1	""	0	""	3	0	#NULL!	0	0	#NULL!	1	2	4	1	1	38	9	"Previous two CS scar"	1	1	1	50	1	""	1	1	1	0	#NULL!	""	0	#NULL!
329	20	3	4	""	1	""	1	""	1	3	5	1	3	""	0	1	1	1	""	0	""	1	0	#NULL!	0	0	#NULL!	1	2	3	1	1	40	16	"CPD"	2	1	1	45	3	""	0	1	1	0	#NULL!	""	0	#NULL!
330	23	4	4	""	1	""	1	""	1	3	3	1	4	""	0	1	1	1	""	0	""	1	0	#NULL!	0	0	#NULL!	1	1	2	0	1	39	14	"CPD"	2	1	1	45	3	""	0	2	0	0	#NULL!	""	0	#NULL!
331	23	4	5	""	1	""	1	""	2	3	4	1	3	""	0	1	0	0	"It causes abdominal cramps"	0	""	1	0	#NULL!	0	0	#NULL!	1	1	2	0	1	39	18	"Failed induction of labor"	2	1	2	45	3	""	0	1	0	0	#NULL!	""	0	#NULL!
332	26	3	5	""	1	""	1	""	2	5	5	1	3	""	1	1	1	1	""	0	""	3	0	#NULL!	0	0	#NULL!	1	2	4	1	1	39	10	"Previous one CS scar"	2	1	1	45	1	""	1	1	0	0	#NULL!	""	0	#NULL!
333	30	3	5	""	2	""	1	""	1	4	5	1	3	""	1	1	1	1	""	0	""	2	0	#NULL!	0	0	#NULL!	1	2	4	1	1	38	10	"Fetal macrosomia"	2	1	1	45	3	""	0	1	0	0	#NULL!	""	0	#NULL!
334	34	5	1	""	1	""	1	""	1	4	5	1	3	""	1	1	1	1	""	0	""	2	0	#NULL!	0	0	#NULL!	1	2	4	1	1	39	11	"CPD"	2	1	1	45	3	""	1	1	0	0	#NULL!	""	0	#NULL!
335	30	3	5	""	1	""	1	""	1	3	5	1	4	""	0	1	0	0	"It causes abdominal cramps"	0	""	1	0	#NULL!	0	0	#NULL!	1	1	3	0	1	39	11	"Sever oligohydraminosis"	2	1	2	45	3	""	0	1	0	0	#NULL!	""	0	#NULL!
336	28	3	5	""	1	""	1	""	1	4	5	1	3	""	1	1	1	1	""	0	""	2	0	#NULL!	0	0	#NULL!	1	2	4	1	1	40	12	"Previous one CS scar"	2	1	1	50	3	""	0	1	1	0	#NULL!	""	0	#NULL!
337	30	4	4	""	2	""	1	""	1	4	4	1	4	""	1	1	0	0	"It causes abdominal cramps"	0	""	2	0	#NULL!	0	0	#NULL!	1	1	3	0	1	40	11	"Transeverse lie"	2	1	1	50	3	""	0	2	0	1	4	""	0	#NULL!
338	31	5	1	""	1	""	1	""	1	3	5	1	3	""	0	1	1	1	""	0	""	1	0	#NULL!	0	0	#NULL!	1	2	4	1	1	39	15	"Fetal malpresentation"	2	1	1	45	3	""	0	1	1	0	#NULL!	""	0	#NULL!
339	32	5	1	""	2	""	1	""	1	4	5	1	3	""	1	1	1	1	""	0	""	2	0	#NULL!	0	0	#NULL!	1	2	3	1	1	38	8	"Fetal malpresentation"	2	1	1	45	3	""	0	1	0	0	#NULL!	""	0	#NULL!
340	24	3	5	""	1	""	1	""	1	3	3	1	3	""	0	1	1	1	""	0	""	1	0	#NULL!	0	0	#NULL!	1	1	3	0	1	39	15	"CPD"	2	1	1	45	3	""	0	1	0	0	#NULL!	""	0	#NULL!
341	31	3	5	""	2	""	1	""	1	4	3	1	3	""	1	1	1	1	""	0	""	2	0	#NULL!	0	0	#NULL!	1	1	4	0	1	39	12	"Previous one CS scar"	2	1	2	50	3	""	0	1	0	0	#NULL!	""	0	#NULL!
342	22	3	4	""	1	""	1	""	2	3	4	1	4	""	0	1	0	0	"It causes abdominal cramps"	0	""	1	0	#NULL!	0	0	#NULL!	1	1	3	0	1	40	19	"Failed induction of labor"	2	1	2	45	3	""	0	2	0	0	#NULL!	""	0	#NULL!
343	25	3	5	""	2	""	1	""	2	3	3	1	4	""	0	1	1	1	""	0	""	1	0	#NULL!	0	0	#NULL!	1	1	3	0	1	39	15	"NRFHRP"	2	1	1	45	3	""	0	1	0	0	#NULL!	""	0	#NULL!
344	29	4	4	""	1	""	1	""	1	3	5	1	3	""	0	1	1	1	""	0	""	1	0	#NULL!	0	0	#NULL!	1	1	4	1	1	40	14	"Fetal malpresentation"	2	1	1	45	3	""	0	1	1	0	#NULL!	""	0	#NULL!
345	25	4	5	""	3	""	1	""	2	3	4	1	3	""	0	1	1	1	""	0	""	1	0	#NULL!	0	0	#NULL!	1	1	2	0	1	39	17	"Fetal macrosomia"	2	1	1	50	3	""	0	1	0	0	#NULL!	""	0	#NULL!
346	32	4	5	""	1	""	1	""	2	5	4	1	3	""	1	1	1	1	""	0	""	3	0	#NULL!	0	0	#NULL!	1	1	3	0	1	40	9	"Previous two CS scar"	1	1	1	50	1	""	0	1	0	1	4	""	0	#NULL!
347	31	4	5	""	2	""	1	""	1	5	3	1	3	""	1	1	1	1	""	0	""	3	0	#NULL!	0	1	1	1	1	4	0	1	36	10	"Previous one CS scar"	2	1	1	50	3	""	0	1	0	0	#NULL!	""	0	#NULL!
348	23	4	5	""	1	""	1	""	2	3	4	1	4	""	0	1	0	0	"It causes abdominal cramps"	0	""	1	0	#NULL!	0	0	#NULL!	1	1	2	0	1	39	18	"Failed induction of labor"	2	1	2	50	3	""	0	2	0	0	#NULL!	""	0	#NULL!
350	21	4	4	""	1	""	1	""	1	3	5	1	4	""	0	1	0	0	"I don't know its importance"	0	""	1	0	#NULL!	0	0	#NULL!	1	1	2	0	1	40	13	"NRFHRP"	2	1	1	45	3	""	0	2	0	0	#NULL!	""	0	#NULL!
351	29	4	5	""	2	""	1	""	2	4	4	1	4	""	1	1	0	0	"It causes abdominal cramps"	0	""	2	0	#NULL!	0	0	#NULL!	1	1	2	0	1	39	14	"Previous one CS scar"	2	1	2	50	3	""	0	2	0	0	#NULL!	""	0	#NULL!
352	30	5	1	""	2	""	1	""	1	4	5	1	2	""	1	1	1	1	""	0	""	2	0	#NULL!	0	0	#NULL!	1	2	4	1	1	40	12	"Fetal macrosomia"	2	1	1	45	3	""	0	1	1	0	#NULL!	""	0	#NULL!
353	23	4	5	""	1	""	1	""	2	3	4	1	4	""	0	1	1	1	""	0	""	1	0	#NULL!	0	0	#NULL!	1	1	2	0	1	39	8	"CPD"	2	1	1	45	3	""	0	2	0	0	#NULL!	""	0	#NULL!
354	20	4	5	""	2	""	1	""	1	3	4	1	4	""	0	1	1	1	""	0	""	1	0	#NULL!	0	0	#NULL!	1	1	2	0	1	42	16	"CPD"	2	1	2	45	3	""	0	2	0	0	#NULL!	""	0	#NULL!
355	31	5	1	""	1	""	1	""	1	5	5	1	3	""	1	1	1	1	""	0	""	3	0	#NULL!	0	0	#NULL!	1	2	5	1	1	39	12	"NRFHRP"	2	1	1	50	3	""	0	2	0	0	#NULL!	""	0	#NULL!
356	29	4	5	""	2	""	1	""	1	5	4	1	3	""	1	1	1	1	""	0	""	3	0	#NULL!	0	0	#NULL!	1	2	3	0	1	38	8	"Previous one CS scar"	1	1	1	50	1	""	0	1	0	0	#NULL!	""	0	#NULL!
357	23	2	5	""	1	""	1	""	2	3	5	1	4	""	0	1	1	1	""	0	""	1	0	#NULL!	0	0	#NULL!	1	1	3	0	1	40	16	"NRFHRP"	2	1	1	45	3	""	0	2	0	0	#NULL!	""	0	#NULL!
358	29	2	5	""	2	""	1	""	1	4	4	1	3	""	1	1	1	1	""	0	""	2	0	#NULL!	0	0	#NULL!	1	2	4	0	1	39	10	"Previous one CS scar"	2	1	2	50	3	""	0	1	0	0	#NULL!	""	0	#NULL!
359	23	3	5	""	1	""	1	""	2	3	3	1	4	""	0	1	1	1	""	0	""	1	0	#NULL!	0	0	#NULL!	1	1	4	1	1	38	15	"NRFHRP"	2	1	1	45	3	""	0	1	1	0	#NULL!	""	0	#NULL!
360	25	3	5	""	2	""	1	""	1	3	3	1	4	""	0	1	1	1	""	0	""	1	0	#NULL!	0	0	#NULL!	1	1	2	0	1	40	14	"Failed induction of labor"	2	1	2	45	3	""	0	2	0	0	#NULL!	""	0	#NULL!
361	28	3	4	""	1	""	1	""	2	3	5	1	4	""	0	1	1	1	""	0	""	1	0	#NULL!	0	0	#NULL!	1	1	3	0	1	39	15	"CPD"	2	1	2	45	3	""	0	2	0	0	#NULL!	""	0	#NULL!
362	29	4	5	""	3	""	1	""	1	3	5	1	3	""	0	1	1	1	""	0	""	1	0	#NULL!	0	0	#NULL!	1	2	4	0	1	41	16	"Sever oligohydraminosis"	2	1	1	45	3	""	0	1	0	0	#NULL!	""	0	#NULL!
363	27	5	1	""	1	""	1	""	1	3	5	1	3	""	0	1	1	1	""	0	""	1	0	#NULL!	0	0	#NULL!	1	2	4	0	1	39	17	"Failed induction of labor"	2	1	2	45	3	""	1	1	1	0	#NULL!	""	0	#NULL!
364	30	4	5	""	2	""	1	""	1	4	5	1	3	""	1	1	1	1	""	0	""	2	0	#NULL!	0	0	#NULL!	1	2	3	0	1	39	12	"Previous one CS scar"	2	1	1	50	3	""	0	1	0	0	#NULL!	""	0	#NULL!
365	32	4	5	""	1	""	1	""	1	4	4	1	4	""	1	1	1	1	""	0	""	2	0	#NULL!	0	0	#NULL!	1	1	3	0	1	38	10	"APH"	2	1	1	50	3	""	0	1	0	0	#NULL!	""	0	#NULL!
366	27	4	5	""	1	""	1	""	1	3	5	1	2	""	0	1	1	1	""	0	""	1	0	#NULL!	0	0	#NULL!	1	2	3	0	1	40	16	"CPD"	2	1	1	45	3	""	0	2	0	0	#NULL!	""	0	#NULL!
367	25	4	5	""	1	""	1	""	2	3	5	1	3	""	0	1	1	1	""	0	""	1	0	#NULL!	0	0	#NULL!	1	1	4	1	1	39	17	"NRFHRP"	2	1	2	45	3	""	0	1	0	0	#NULL!	""	0	#NULL!
368	35	3	5	""	1	""	1	""	1	5	4	1	4	""	1	1	1	1	""	0	""	3	0	#NULL!	0	0	#NULL!	1	2	4	1	1	38	4	"Previous one CS scar"	2	1	1	50	3	""	0	2	1	0	#NULL!	""	0	#NULL!
369	29	4	5	""	1	""	1	""	2	6	4	1	3	""	1	1	1	1	""	0	""	4	0	#NULL!	0	1	1	1	1	2	0	1	39	14	"NRFHRP"	2	1	2	45	3	""	0	2	0	0	#NULL!	""	0	#NULL!
370	29	4	5	""	1	""	1	""	2	3	5	1	3	""	0	1	1	1	""	0	""	1	0	#NULL!	0	0	#NULL!	1	1	3	0	1	40	16	"CPD"	2	1	1	45	3	""	0	1	0	0	#NULL!	""	0	#NULL!
371	31	4	5	""	1	""	1	""	1	4	5	1	3	""	1	1	1	1	""	0	""	2	0	#NULL!	0	0	#NULL!	1	2	4	1	1	39	3	"Previous one CS scar"	2	1	2	50	3	""	1	1	0	0	#NULL!	""	0	#NULL!
372	30	5	1	""	1	""	1	""	1	5	5	1	3	""	1	1	1	1	""	0	""	3	0	#NULL!	0	0	#NULL!	1	2	4	1	1	41	5	"Previous two CS scar"	1	1	1	50	1	""	1	1	1	0	#NULL!	""	0	#NULL!
373	22	4	5	""	1	""	1	""	2	3	4	1	4	""	0	1	1	1	""	0	""	1	0	#NULL!	0	0	#NULL!	1	2	4	1	1	39	14	"NRFHRP"	2	1	1	45	3	""	0	1	0	0	#NULL!	""	0	#NULL!
374	25	4	5	""	1	""	1	""	2	3	4	1	4	""	0	1	1	1	""	0	""	1	0	#NULL!	0	0	#NULL!	1	1	4	1	1	40	18	"CPD"	2	1	1	45	3	""	0	1	1	0	#NULL!	""	0	#NULL!
375	29	4	5	""	1	""	1	""	1	5	5	1	4	""	1	1	1	1	""	0	""	3	0	#NULL!	0	0	#NULL!	1	1	2	0	1	39	7	"NRFHRP"	2	1	2	50	3	""	0	2	0	0	#NULL!	""	0	#NULL!
376	31	4	5	""	1	""	1	""	1	4	5	1	4	""	1	1	1	1	""	0	""	2	0	#NULL!	0	0	#NULL!	1	2	4	1	1	39	8	"Previous one CS scar"	1	1	1	50	1	""	1	1	1	0	#NULL!	""	0	#NULL!
377	33	4	5	""	1	""	1	""	2	5	5	1	3	""	1	1	1	1	""	0	""	3	0	#NULL!	0	1	1	1	2	4	1	1	40	6	"Previous one CS scar"	2	1	1	50	3	""	0	1	0	0	#NULL!	""	0	#NULL!
378	27	5	1	""	1	""	1	""	1	3	5	1	3	""	0	1	1	1	""	0	""	1	0	#NULL!	0	0	#NULL!	1	1	3	0	1	40	17	"NRFHRP"	2	1	2	45	3	""	0	2	0	0	#NULL!	""	0	#NULL!
379	30	5	1	""	2	""	1	""	1	4	5	1	3	""	1	1	1	1	""	0	""	2	0	#NULL!	0	0	#NULL!	1	2	4	1	1	39	8	"Previous one CS scar"	1	1	1	50	1	""	1	1	1	0	#NULL!	""	0	#NULL!
380	34	5	1	""	1	""	1	""	1	5	4	1	3	""	1	1	1	1	""	0	""	3	0	#NULL!	0	0	#NULL!	1	2	4	1	1	38	5	"Previous two CS scar"	1	1	2	50	1	""	0	1	1	0	#NULL!	""	0	#NULL!
381	29	4	5	""	3	""	1	""	2	4	3	1	4	""	1	1	0	0	"It causes abdominal cramps"	0	""	2	0	#NULL!	0	0	#NULL!	1	1	4	0	1	39	16	"Previous one CS scar"	2	1	2	50	3	""	1	2	0	0	#NULL!	""	0	#NULL!
382	30	5	1	""	3	""	1	""	1	5	5	1	3	""	1	1	1	1	""	0	""	3	0	#NULL!	0	0	#NULL!	1	2	4	1	1	38	12	"Fetal malpresentation"	2	1	1	45	3	""	0	1	1	0	#NULL!	""	0	#NULL!
383	31	2	5	""	1	""	1	""	2	4	3	1	3	""	1	1	1	1	""	0	""	2	0	#NULL!	0	0	#NULL!	1	1	3	0	1	40	12	"NRFHRP"	2	1	2	45	3	""	0	1	0	0	#NULL!	""	0	#NULL!
384	30	4	5	""	2	""	1	""	2	6	3	1	4	""	1	1	1	1	""	0	""	4	0	#NULL!	0	1	1	1	2	5	1	1	39	7	"Previous one CS scar"	1	1	1	50	1	""	1	1	1	0	#NULL!	""	0	#NULL!
385	32	4	5	""	2	""	1	""	2	3	4	1	4	""	0	1	0	0	"It causes abdominal cramps"	0	""	1	0	#NULL!	0	0	#NULL!	1	1	2	0	1	40	19	"Failed induction of labor"	2	1	2	45	3	""	0	2	0	0	#NULL!	""	0	#NULL!
386	34	2	4	""	2	""	1	""	2	5	3	1	4	""	1	1	1	1	""	0	""	3	0	#NULL!	0	0	#NULL!	1	1	3	0	1	39	7	"Previous one CS scar"	2	1	1	45	3	""	0	1	0	0	#NULL!	""	0	#NULL!
387	23	3	5	""	2	""	1	""	2	3	3	0	#NULL!	""	0	1	0	0	"It causes abdominal cramps"	0	""	1	0	#NULL!	0	0	#NULL!	1	1	1	0	1	38	12	"NRFHRP"	2	1	1	45	3	""	1	1	0	0	#NULL!	""	0	#NULL!
388	29	3	5	""	1	""	1	""	2	4	3	0	#NULL!	""	1	1	0	0	"It causes abdominal cramps"	0	""	2	0	#NULL!	0	0	#NULL!	1	1	2	0	1	39	10	"Previous one CS scar"	2	1	2	50	3	""	1	2	0	0	#NULL!	""	0	#NULL!
389	30	5	1	""	1	""	1	""	1	4	5	1	3	""	1	1	1	1	""	0	""	2	0	#NULL!	0	0	#NULL!	1	2	4	1	1	40	14	"Fetal macrosomia"	1	1	1	50	1	""	1	1	1	0	#NULL!	""	0	#NULL!
390	25	4	5	""	1	""	1	""	2	3	3	0	#NULL!	""	0	1	1	1	""	0	""	1	0	#NULL!	0	0	#NULL!	1	2	4	1	1	39	12	"CPD"	2	1	1	45	3	""	1	2	0	0	#NULL!	""	0	#NULL!
391	22	4	5	""	1	""	1	""	2	3	3	1	4	""	0	1	1	1	""	0	""	1	0	#NULL!	0	0	#NULL!	1	1	2	0	1	40	15	"CPD"	2	1	2	45	3	""	1	2	0	0	#NULL!	""	0	#NULL!
392	32	4	5	""	1	""	1	""	1	6	4	1	3	""	1	1	1	1	""	0	""	4	0	#NULL!	0	0	#NULL!	1	2	4	1	1	38	10	"Fetal malpresentation"	2	1	1	45	3	""	0	1	1	0	#NULL!	""	0	#NULL!
393	33	4	4	""	3	""	1	""	1	6	5	1	3	""	1	1	1	1	""	0	""	4	0	#NULL!	0	0	#NULL!	1	2	5	1	1	39	12	"NRFHRP"	2	1	2	50	3	""	1	1	0	0	#NULL!	""	0	#NULL!
394	32	4	5	""	2	""	1	""	2	5	3	1	3	""	1	1	1	1	""	0	""	3	0	#NULL!	0	0	#NULL!	1	1	2	0	1	38	5	"Previous one CS scar"	2	1	1	50	3	""	0	2	0	0	#NULL!	""	0	#NULL!
395	26	4	5	""	3	""	1	""	2	3	3	1	3	""	0	1	1	1	""	0	""	1	0	#NULL!	0	0	#NULL!	1	1	2	0	1	39	18	"NRFHRP"	2	1	2	45	3	""	0	1	0	0	#NULL!	""	0	#NULL!
396	30	5	1	""	1	""	1	""	1	3	5	1	3	""	0	1	1	1	""	0	""	1	0	#NULL!	0	0	#NULL!	1	1	4	1	1	40	16	"Fetal malpresentation"	2	1	1	45	3	""	1	1	1	0	#NULL!	""	0	#NULL!
397	26	4	5	""	3	""	1	""	2	3	3	1	4	""	0	1	1	1	""	0	""	1	0	#NULL!	0	0	#NULL!	1	1	3	0	1	40	17	"Fetal malpresentation"	2	1	2	45	3	""	0	2	0	0	#NULL!	""	0	#NULL!
398	24	4	5	""	1	""	1	""	2	3	4	0	#NULL!	""	0	1	0	0	"It causes abdominal cramps"	0	""	1	0	#NULL!	0	0	#NULL!	1	1	3	0	1	39	19	"Failed induction of labor"	2	1	2	45	3	""	0	1	0	0	#NULL!	""	0	#NULL!
399	29	4	5	""	2	""	1	""	1	6	4	1	3	""	1	1	1	1	""	0	""	4	0	#NULL!	0	0	#NULL!	1	2	4	1	1	39	14	"NRFHRP"	2	1	1	45	3	""	1	1	0	0	#NULL!	""	0	#NULL!
400	30	5	1	""	2	""	1	""	1	4	5	1	3	""	1	1	1	1	""	0	""	2	0	#NULL!	0	0	#NULL!	1	2	4	1	1	39	12	"Previous one CS scar"	2	1	2	50	3	""	0	1	0	0	#NULL!	""	0	#NULL!
401	29	3	5	""	3	""	1	""	2	4	5	1	3	""	1	1	1	1	""	0	""	2	0	#NULL!	0	0	#NULL!	1	2	4	1	1	38	8	"Previous one CS scar"	1	1	1	50	1	""	1	1	1	0	#NULL!	""	0	#NULL!
402	31	5	1	""	2	""	1	""	1	6	5	1	3	""	1	1	1	1	""	0	""	4	0	#NULL!	0	0	#NULL!	1	2	4	1	1	40	9	"Previous one CS scar"	1	1	2	50	1	""	1	1	0	0	#NULL!	""	0	#NULL!
403	28	5	1	""	3	""	1	""	1	5	5	1	3	""	1	1	1	1	""	0	""	3	0	#NULL!	0	0	#NULL!	1	2	4	1	1	39	5	"Previous two CS scar"	1	1	1	60	1	""	1	1	1	0	#NULL!	""	0	#NULL!
404	32	4	5	""	1	""	1	""	2	4	3	1	3	""	1	1	1	1	""	0	""	2	0	#NULL!	0	0	#NULL!	1	2	4	1	1	39	8	"Previous one CS scar"	1	1	1	50	1	""	1	1	1	0	#NULL!	""	0	#NULL!
405	35	3	5	""	3	""	1	""	2	7	3	1	4	""	1	1	1	1	""	0	""	5	0	#NULL!	0	0	#NULL!	1	1	4	0	1	39	8	"NRFHRP"	2	1	1	45	2	""	0	1	0	0	#NULL!	""	0	#NULL!
406	28	3	5	""	2	""	1	""	2	3	3	1	4	""	0	1	1	1	""	0	""	1	0	#NULL!	0	0	#NULL!	1	1	3	0	1	39	17	"Fetal macrosomia"	2	1	1	45	3	""	0	1	0	0	#NULL!	""	0	#NULL!
407	29	5	1	""	2	""	1	""	1	3	5	1	3	""	0	1	1	1	""	0	""	1	0	#NULL!	0	0	#NULL!	1	2	4	1	1	39	15	"NRFHRP"	2	1	1	45	3	""	1	1	0	0	#NULL!	""	0	#NULL!
408	29	4	5	""	2	""	1	""	1	4	5	1	3	""	1	1	1	1	""	0	""	2	0	#NULL!	0	0	#NULL!	1	1	3	0	1	41	18	"Fetal macrosomia"	2	1	2	45	3	""	1	1	0	0	#NULL!	""	0	#NULL!
409	33	2	5	""	1	""	1	""	2	4	5	1	4	""	1	1	1	1	""	0	""	2	0	#NULL!	0	0	#NULL!	1	1	4	0	1	39	12	"Previous one CS scar"	2	1	1	50	3	""	1	1	0	0	#NULL!	""	0	#NULL!
[truncated: 16 more columns]
